# Supplementary material for: A machine learning model for predicting postoperative complication risk in young and middle-aged patients with femoral neck fractures
Source: Front Surg. 2025 Aug 26;12:1591671. doi: 10.3389/fsurg.2025.1591671 (PMC12417505; doi:10.3389/fsurg.2025.1591671)
Supplement: Supplementary file 2 [file Table2.xlsx]

## Sheet: 深度预测模型数据（改2）
Gender	Age	Height	Weight	BMI	Side	Alcoholist	smoking	Surgical_time	Preoperative_waiting_time	CCI_score	removal_of_internal_fixation	手术方式（1.FNS 2.FNS+ARS 3.FNS+MSP 4.CCS）	粗隆间骨折	Medial Cortical Comminution	fracture_type（Garden）	fracture_type（pauwels）	injury_mechanism	Reduction_quality（gofried）	Reduction_quality（gardenindex）	intraoperative_blood_loss	reduction_methor开放闭合	Posterior_Tilt	Hb	WBC	PLT	D_dimer	Postoperative_weight_bearing	Six_month_postoperative_Harrisi（末次）	prognosis
1	23	23	1.75	7.5102	0	1	1	1.02	6	0	0	1	0	1	1	3	0	2	3	15	1	0	9.92	8.6	381	9.96	0	0	1
1	56	56	1.65	20.5693	0	1	1	1.66	3	0	1	1	0	1	1	3	0	3	2	50	0	0	12.22	11.4	257	12.6321	0	1	1
1	37	37	1.68	13.1094	1	1	1	1.41	5	0	1	1	0	1	1	3	0	3	3	50	0	1	9.92	9.7	310	9.02037	0	0	1
1	52	52	1.69	18.2066	0	0	0	1.33	2	0	0	1	0	1	0	3	0	2	3	50	0	0	6.7	12.9	279	12.7518	0	0	1
1	48	48	1.66	17.4191	0	1	1	0.75	3	0	0	1	0	1	1	2	0	3	3	100	0	1	6.47	11.8	310	15.1419	0	0	1
0	65	65	1.56	26.7094	1	0	0	1	2	0	0	1	0	1	0	1	0	2	3	10	0	0	7.39	12.5	282	14.9703	0	0	1
1	51	51	1.75	16.6531	0	1	1	1.25	2	0	0	1	0	1	1	2	0	2	3	20	0	0	10.61	7.9	305	6.53593	0	0	1
1	54	54	1.68	19.1327	0	0	0	1.66	5	0	1	1	0	1	1	3	0	2	2	100	0	1	11.3	9.4	334	4.47048	0	0	1
0	57	57	1.65	20.9366	0	1	1	1.41	3	0	0	1	0	1	0	3	0	3	4	100	0	0	7.85	10.1	329	4.32175	0	0	1
0	49	49	1.68	17.3611	0	0	1	1	3	0	0	1	0	0	1	3	0	2	2	50	0	1	9.92	7.8	278	7.15057	0	0	1
1	48	48	1.83	14.3331	1	1	1	1.16	3	0	1	1	0	1	0	2	0	2	2	50	0	0	9.69	9.6	344	8.85708	0	0	1
1	45	45	1.68	15.9439	0	1	1	1.16	2	1	1	1	0	0	1	3	1	3	3	30	0	1	9.23	11	298	4.34218	0	0	1
0	53	53	1.75	17.3061	1	1	1	0.75	3	0	1	1	0	0	0	3	0	3	4	100	0	1	9.46	11.6	306	12.0696	0	0	1
1	53	53	1.65	19.4674	0	0	0	4.08	4	1	0	1	0	1	1	3	0	3	4	200	0	0	7.16	7.8	326	15.3044	0	0	1
1	61	61	1.81	18.6197	0	1	1	1	2	0	0	1	0	0	0	1	0	3	3	50	0	0	9.69	7.7	294	7.87452	0	0	1
0	55	55	1.58	22.0317	0	0	0	1	5	0	1	1	0	0	0	1	0	2	4	50	1	0	9.92	11.6	324	14.9629	0	0	1
0	30	30	1.68	10.6293	0	1	0	1.33	4	0	0	1	0	0	1	2	0	2	1	30	0	1	9.46	10.4	306	9.19407	0	0	1
1	43	43	1.68	15.2353	1	1	1	1.75	2	0	0	1	0	1	1	3	1	3	2	50	0	1	8.31	9.7	291	10.9446	1	0	1
0	52	69	1.65	25.3444	1	0	0	0.68	2	0	1	1	0	1	1	3	0	3	3	200	1	1	6.47	9.4	327	6.34614	0	1	1
1	44	33	1.5	14.6667	0	0	1	1.21	9	1	0	1	0	1	1	3	0	2	1	20	0	0	8.54	7.1	260	15.6908	0	0	1
1	42	57	1.54	24.0344	0	1	1	1	2	1	0	1	0	0	0	1	1	2	1	50	1	1	7.85	8.7	305	5.68965	0	1	1
0	58	47	1.59	18.591	1	1	0	0.85	2	0	0	1	0	1	1	3	0	3	4	50	0	0	6.93	9.36	325	4.48379	0	0	1
1	50	56	1.55	23.3091	0	0	0	0.54	3	0	0	1	0	1	1	3	0	3	4	85	0	1	9	10.5	336	13.9884	0	0	1
0	56	62	1.68	21.9671	1	0	0	1.78	5	0	1	1	0	0	0	1	1	3	4	50	0	0	8.54	11.1	291	9.82693	0	0	1
1	53	50	1.68	17.7154	1	0	0	1.45	4	1	0	1	0	1	1	3	0	2	1	50	0	1	9	12.7	312	9.41652	0	0	1
0	56	38	1.66	13.7901	1	1	1	2.41	3	1	1	1	0	0	0	2	0	1	1	25	0	1	7.85	8.5	278	6.7686	0	0	1
1	38	52	1.77	16.598	0	0	0	0.95	4	0	0	1	0	1	1	2	1	3	4	15	0	0	11.53	9.36	325	9.16	0	0	1
1	55	34	1.66	12.3385	0	0	0	0.83	3	1	0	1	0	0	0	1	0	2	3	50	0	0	6.7	11.5	272	11.1554	1	1	1
1	49	58	1.59	22.9421	1	1	1	1.07	5	0	0	1	0	1	1	3	0	3	4	0	0	1	8.54	12.6	258	12.1232	0	0	1
0	58	54	1.69	18.9069	0	1	0	1	4	0	1	1	0	1	1	3	0	3	3	30	0	0	10.61	9.2	294	14.3441	1	0	1
1	36	64	1.68	22.6757	1	0	0	3.5	9	1	1	1	0	0	0	1	1	2	3	50	0	0	10.38	11.6	285	13.1163	0	1	1
1	63	56	1.65	20.5693	1	1	0	1.33	4	0	0	1	0	1	0	1	0	3	3	50	1	1	12.22	12.6	258	12.1232	0	0	1
1	56	24	1.83	7.16653	1	1	0	0.68	1	0	1	1	0	0	1	3	0	2	3	100	1	1	10.84	9.5	274	8.67977	0	1	1
1	57	39	1.77	12.4485	0	1	0	0.67	6	1	0	1	0	1	1	2	1	2	1	50	0	0	13.14	10.8	325	15.4636	0	1	1
1	39	48	1.68	17.0068	0	1	1	2.75	1	1	0	1	0	1	1	3	0	3	3	55	0	1	8.54	8.8	265	12.6981	0	1	1
1	48	62	1.66	22.4996	0	1	1	0.9	2	0	0	1	0	1	0	3	0	3	2	100	1	0	13.14	12.1	301	6.68861	1	1	1
1	14	37	1.77	11.8101	0	1	0	0.9	8	1	1	1	0	0	0	1	1	2	3	50	0	1	12.22	10	277	8.50887	0	0	1
0	55	60	1.6	23.4375	0	0	0	1.08	2	0	1	1	0	1	1	2	0	3	3	30	0	0	8.31	7.4	275	13.4497	0	0	1
0	48	62	1.71	21.2031	0	1	0	1.16	5	0	0	1	0	0	1	2	0	2	2	30	0	1	8.08	7.7	305	7.54664	1	1	1
0	56	56	1.54	23.6128	0	1	1	1.33	2	0	1	1	0	1	1	2	0	2	3	15	0	0	9.92	10.3	333	12.3186	0	1	1
1	31	65	1.78	20.5151	1	1	0	2.33	1	0	0	1	0	0	0	1	0	2	3	50	0	0	12.68	7.1	281	13	0	0	1
0	48	50	1.55	20.8117	0	0	0	1.37	2	0	0	1	0	1	1	3	0	2	3	15	0	1	12.68	6.1	268	2.61	1	1	1
1	51	65	1.75	21.2245	1	1	0	1.03	3	0	0	1	0	1	1	3	0	3	3	5	0	1	8.08	8.2	185	18.75	0	0	1
1	56	60	1.68	21.2585	1	1	0	1.42	4	0	0	1	1	0	1	3	0	3	3	100	1	0	12.68	10.9	175	13.88	0	0	1
1	54	62	1.66	22.4996	0	0	1	0.83	4	0	1	1	0	1	0	3	0	3	2	20	0	1	13.14	12.7	197	0.98	0	0	1
1	62	63	1.63	23.7118	1	0	0	1	7	0	0	1	0	1	0	3	0	3	4	15	0	0	7.39	5.4	157	2.2	0	0	1
1	66	70	1.7	24.2215	0	0	0	0.62	3	0	0	1	0	0	0	3	1	2	3	20	0	1	12.68	10.8	198	1.27	1	1	1
0	64	63	1.65	23.1405	1	0	0	1.02	2	0	0	1	0	1	1	3	0	3	4	20	0	0	6.24	5.7	175	1.07	0	0	1
1	56	63	1.58	25.2363	0	1	1	1.12	8	1	0	1	0	1	1	3	0	2	3	30	0	1	11.53	8.8	306	15.09	0	0	1
1	41	66	1.75	21.551	1	0	0	1.05	4	0	1	1	0	0	0	3	0	3	3	20	0	1	6.93	10.6	189	0.78	1	1	1
1	14	68	1.63	25.5937	1	0	0	1.33	2	0	1	1	0	1	1	3	0	3	2	35	0	0	9.92	9	240	0.73	0	0	1
1	13	59	1.59	23.3377	0	0	0	3.08	5	0	1	1	1	1	1	3	0	2	3	42	0	1	10.84	9.3	365	0.17	0	0	1
0	66	55	1.62	19.3337	1	1	0	1.16	4	0	0	1	0	0	0	3	0	3	4	20	0	1	10.84	8.7	223	9.71	0	0	1
0	57	26	1.63	20.7008	0	1	0	2.67	3	0	1	1	0	1	1	3	0	3	3	20	0	1	11.07	8.8	274	10.85	0	0	1
1	49	64	1.59	17.2364	1	0	0	1	3	0	0	1	0	0	1	3	0	3	4	50	0	1	11.53	10.1	268	12.7	1	1	1
0	47	56	1.57	24.6904	0	0	0	0.83	4	0	0	1	0	0	0	1	0	3	4	20	0	0	7.39	7.7	284	4.81	0	1	1
1	40	52	1.58	18.3391	1	1	1	2	2	1	0	1	0	0	1	3	1	3	3	30	0	0	11.99	12.2	335	1.48	0	1	1
0	56	31	1.77	21.0616	1	0	1	1.42	5	1	0	1	0	1	1	3	1	3	3	50	0	0	12.45	4.4	300	7.91	0	1	1
1	53	56	1.75	27.5482	1	0	0	1.38	3	1	0	1	0	1	1	3	1	2	3	100	0	0	8.31	8.7	169	1.77	0	0	1
0	41	62	1.7	16.6525	1	0	0	1.33	2	0	0	1	0	0	0	2	0	3	3	20	0	0	6.24	8.7	323	13.45	0	0	1
1	57	39	1.65	17.0403	1	0	1	1.1	6	1	1	1	0	1	1	3	1	3	2	50	0	0	7.62	8.1	325	2.16	0	1	1
1	48	67	1.79	20.1951	1	0	0	1.53	4	0	0	1	1	1	1	3	0	3	4	30	0	0	6.93	10.1	325	12.75	0	1	1
0	63	56	1.65	23.3091	0	0	0	0.78	7	0	1	1	0	1	1	3	0	3	4	75	0	1	6.93	7.9	279	1.68	0	1	1
0	54	28	1.57	14.881	1	0	1	2.67	3	0	1	1	0	1	0	3	0	3	4	20	0	0	11.99	7.6	209	9.96	1	1	1
1	44	78	1.65	20.679	0	1	0	1.22	2	0	1	1	0	0	1	3	0	3	4	50	0	1	11.76	10.9	291	16.11	0	1	1
0	69	57	1.72	23.533	1	0	1	1.67	4	0	0	1	0	1	1	3	0	3	3	25	0	1	9	11.6	256	5.08	1	1	1
1	47	37	1.68	26.6749	1	0	1	4	5	1	1	1	0	1	0	2	1	3	1	50	0	1	11.3	5.6	319	0.86	0	1	1
0	32	41	1.69	22.3757	1	0	0	1.97	6	0	0	1	0	0	1	3	1	3	4	50	0	1	9	12.9	187	6.15	0	1	1
0	65	54	1.77	17.2364	0	0	1	1.86	6	0	0	2	0	1	1	3	0	2	3	0	0	1	10.15	12.1	301	6.68861	0	0	1
0	22	65	1.75	21.2245	0	1	1	0.63	3	0	0	2	0	1	0	3	0	2	3	50	0	1	11.53	8.2	255	1.24	0	0	1
1	61	69	1.82	20.8308	1	1	0	1.25	1	0	0	2	0	0	1	3	0	3	4	30	0	1	12.91	12.7	137	0.87	0	0	1
0	56	58	1.61	22.3757	0	0	0	1.08	6	0	0	2	0	1	1	3	0	2	1	50	0	1	9	8.5	163	1.87	1	1	1
0	53	65	1.66	23.5883	1	0	0	1.27	2	0	0	2	0	1	1	3	0	3	4	30	1	1	10.38	5.7	157	1.47	0	0	1
1	40	66	1.78	20.8307	0	0	0	2.33	2	1	0	2	0	1	1	3	0	2	2	60	0	0	7.62	8.9	174	1.1	0	0	1
0	58	57	1.57	23.1247	0	0	0	1.33	3	0	1	2	0	0	1	3	0	1	1	20	1	0	10.61	10.8	263	0.92	0	1	1
1	31	52	1.58	22.2041	1	0	0	1.5	5	0	1	2	0	1	1	3	0	3	4	30	1	1	8.77	10.7	108	13.76	0	0	1
1	55	68	1.7	20.061	0	1	0	3.5	2	0	0	2	0	0	1	2	0	3	3	30	0	0	9.69	12.6	339	8.55	0	1	1
1	34	74	1.54	19.7055	1	0	1	1.66	3	0	0	2	0	1	1	3	0	3	3	30	0	0	10.38	9.6	220	4.54	1	1	1
1	66	59	1.62	17.4776	1	0	0	0.95	4	0	0	2	0	1	1	2	0	3	4	30	0	1	6.24	12.5	274	12.3	0	0	1
0	61	69	1.68	19.1001	0	0	0	1.07	5	0	0	2	0	1	0	2	1	3	4	30	0	0	12.22	6.5	222	1.02	1	1	1
0	60	63	1.74	18.9388	0	1	1	0.72	2	1	0	2	0	0	0	3	0	1	4	50	0	0	11.3	8.5	133	8.1	1	1	1
0	26	65	1.81	13.5904	0	0	1	1.08	7	0	0	2	0	1	1	3	0	3	2	12	0	1	12.91	11.4	290	5.22	0	0	1
1	56	73	1.55	24.5675	0	0	1	1.58	2	0	0	2	0	1	1	3	0	1	3	100	0	0	7.39	8.3	200	13.81	0	0	1
1	50	24	1.73	19.5717	1	0	0	0.83	8	1	0	2	0	1	1	3	0	3	4	50	0	1	12.45	7.5	163	1.59	1	1	1
0	58	76	1.77	17.3061	1	1	1	1.83	2	0	1	2	0	1	1	3	0	1	3	100	1	1	10.84	8.7	259	0.75	0	1	1
0	57	68	1.56	23.0112	1	0	0	0.9	4	0	0	2	0	1	1	3	0	2	3	30	0	1	9.69	7.4	334	2.47	0	0	1
1	59	54	1.68	20.9107	1	1	1	0.7	4	0	0	2	0	0	0	3	1	3	3	15	0	1	10.38	2.7	185	1.66	1	1	1
1	31	75	1.68	21.6296	1	1	0	1.02	4	0	1	2	0	0	0	1	1	3	4	20	0	0	6.47	7.2	291	7.14	1	0	1
1	59	58	1.63	23.9869	0	1	0	0.87	2	0	1	2	0	1	1	3	0	2	3	35	0	1	9.23	7	305	0.78	0	0	1
1	49	49	1.72	16.563	0	0	0	0.91	3	0	1	3	0	0	0	3	0	3	4	20	1	0	9	13.1	336	8.79861	0	0	1
1	60	60	1.81	18.3145	1	0	0	1.25	5	1	0	3	0	1	1	3	0	2	4	50	0	0	11.3	12.7	335	8.50889	0	0	1
0	36	36	1.56	14.7929	0	1	1	0.71	5	0	0	3	0	1	1	3	0	3	4	20	0	1	8.08	10.7	341	8.88453	0	0	1
1	50	50	1.75	16.3265	1	0	0	1.33	4	0	0	3	0	0	0	1	0	2	3	50	0	0	6.7	11.1	275	6.43508	1	0	1
0	48	56	1.62	24.0317	1	0	0	0.63	5	0	0	3	0	1	1	1	0	3	3	30	0	0	12.68	5.9	201	1.27	0	1	1
0	31	58	1.64	25.5367	1	1	0	1.25	4	0	1	3	0	1	1	3	1	2	3	30	0	1	8.08	7.7	260	3.69	0	1	1
1	54	75	1.74	24.7721	1	1	1	1.53	2	0	0	4	0	1	1	3	0	3	2	35	0	1	8.08	9.3	365	0.17	0	0	1
0	52	62	1.6	24.2187	1	0	0	1.75	2	0	0	4	0	1	1	3	0	2	3	15	0	1	6.7	13.2	242	5.97	1	1	1
0	42	68	1.62	25.9107	1	0	0	5.75	4	0	1	4	0	1	0	3	0	3	2	30	0	0	12.91	14.7	170	5.32	0	0	1
1	52	69	1.71	23.597	1	0	0	0.13	2	0	0	4	0	0	1	3	0	1	1	10	0	1	6.24	4	204	9.28	0	0	1
1	48	67	1.68	23.7387	1	1	1	0.88	4	0	0	4	1	1	1	3	0	2	3	30	0	0	6.7	8	200	0.99	1	1	1
1	63	63	1.62	24.0055	0	0	0	1.17	1	0	0	4	0	0	1	3	0	3	3	100	0	1	12.68	8.1	171	0.81	1	1	1
0	73	56	1.52	24.2382	0	0	0	1	5	0	0	4	0	1	0	3	0	1	1	50	0	0	8.54	6.9	197	5.86	0	0	1
0	43	63	1.7	21.7993	1	0	0	0.72	3	0	1	4	0	1	1	1	0	3	2	20	0	1	7.16	5	427	4.06	0	0	1
1	58	72	1.71	24.623	1	0	1	1.42	5	0	0	4	0	0	0	3	0	3	2	15	0	1	7.39	7.9	150	1.35	0	0	1
0	41	75	1.7	25.9516	1	0	0	1.28	7	0	1	4	0	1	1	3	0	2	1	75	0	1	6.93	9.9	243	4.88	0	0	1
0	44	72	1.71	24.623	0	0	0	1.28	3	0	1	4	0	1	1	3	0	1	1	15	0	1	6.24	4.5	187	0.73	1	1	1
1	24	72	1.8	22.2222	1	0	1	1.67	1	0	0	4	0	1	0	2	0	1	1	20	0	1	11.76	9.5	152	5.19	0	0	1
0	57	63	1.55	26.2227	0	0	0	1.33	2	0	0	4	0	0	1	3	0	3	3	30	0	1	8.54	6.9	178	4.1	1	1	1
1	53	64	1.79	19.9744	0	0	0	0.88	4	0	0	4	0	1	1	3	1	3	4	20	0	0	7.16	8.2	250	0.86	1	0	1
0	18	56	1.58	20.5151	1	0	0	0.92	7	0	0	4	0	1	1	3	1	2	3	20	0	1	8.77	12.6	325	1.29	0	1	1
0	59	69	1.68	21.4536	0	0	0	0.33	2	0	0	4	0	0	1	3	1	3	4	30	0	1	11.76	6.5	304	3.2	0	1	1
0	45	62	1.63	23.5078	0	1	0	1.33	3	1	0	4	0	0	1	3	1	3	3	50	0	1	10.15	6	268	1.41	0	1	1
1	23	62	1.63	24.4646	1	0	0	1.33	2	1	0	4	0	0	1	1	1	2	4	50	0	1	11.53	8.2	257	9.19	0	1	1
1	54	65	1.83	23.6713	1	1	0	2.33	2	0	0	4	0	0	1	3	0	2	3	10	0	0	7.62	7.3	212	0.93	0	1	1
0	58	70	1.51	21.9525	0	0	0	0.58	2	0	0	4	0	1	1	1	1	3	4	20	0	0	11.76	8.3	119	14.72	0	1	1
0	69	66	1.79	26.7094	1	0	0	0.76	5	1	0	4	0	0	1	2	0	1	2	100	1	1	7.85	8.5	275	11.15	0	0	1
0	35	60	1.73	14.3331	0	1	1	2.33	3	0	0	4	0	0	0	1	1	2	3	50	0	0	13.14	7.3	295	16.47	0	1	1
1	62	57	1.6	23.3355	1	0	1	0.92	1	0	0	4	0	1	1	3	0	3	3	50	0	1	11.3	8.7	257	0.85	0	0	1
1	53	58	1.52	16.3265	0	0	0	0.35	4	1	0	4	0	1	0	3	1	3	3	200	1	0	13.14	10.4	189	4.48	1	1	1
0	48	65	1.75	23.8367	0	1	0	1.83	4	0	0	4	0	0	1	3	0	2	3	50	0	1	9.23	8.3	105	1.53	0	0	1
0	54	67	1.58	20.2449	1	1	0	0.78	2	0	0	4	0	0	0	3	0	1	4	50	0	1	11.76	4.4	171	1.56	1	1	1
1	58	63	1.76	32.0513	0	1	1	0.63	3	1	0	4	0	1	1	3	1	3	2	20	0	1	9.69	13.15	334	3.66	0	0	1
1	43	69	1.78	15.9439	0	0	0	2.33	2	0	0	4	0	1	1	2	0	1	4	200	1	1	13.14	9.4	257	4.61	1	1	1
0	53	75	1.56	14.6667	0	0	0	0.9	9	1	0	4	0	1	1	3	1	3	4	20	0	0	8.54	11.6	201	9.16	0	1	1
0	33	63	1.74	24.8163	1	0	0	1.25	3	0	0	4	0	1	0	1	0	3	3	10	0	1	11.76	11.5	256	11.35	0	0	1
0	55	61	1.59	15.7943	1	1	0	1.16	2	0	0	4	0	0	1	3	0	2	3	0	0	0	12.45	6.1	114	4.32	0	0	1
1	13	41	1.61	7.5102	0	0	0	0.83	3	1	0	4	0	1	1	3	0	3	4	50	0	1	7.62	12.7	240	0.72	1	1	1
0	38	50	1.56	10.1224	1	1	0	0.67	9	1	0	4	0	1	1	3	1	2	4	50	0	1	9.69	11.1	326	10.94	0	1	1
1	68	44	1.79	14.5266	1	0	0	1.33	4	0	0	4	0	0	0	3	1	3	4	10	0	0	10.38	8.9	325	13.34	0	0	1
1	56	33	1.78	20.3816	0	1	0	1	1	0	0	4	0	1	1	2	1	3	3	100	1	1	10.84	10.8	332	13.38	1	0	1
0	69	75	1.73	23.6713	1	0	0	2.75	1	1	0	4	0	1	1	3	0	3	4	55	0	1	8.77	6.6	328	15.69	1	1	1
0	61	61	1.78	23.3726	0	1	0	1.08	2	0	0	4	0	1	1	3	1	3	3	30	0	0	7.62	11.4	296	1.86	0	1	1
0	41	67	1.72	23.9224	0	0	1	1.75	5	0	0	4	0	0	0	2	1	1	2	30	0	1	10.38	6.6	306	6.77	1	0	1
1	62	55	1.77	19.7133	1	0	0	1.33	2	0	0	4	0	1	1	1	1	3	4	15	0	1	6.47	6.9	204	5.52	0	1	1
0	62	78	1.52	26.7094	0	0	1	1.33	2	0	0	4	0	0	1	3	1	3	3	15	0	1	11.53	5	286	1.55	0	1	1
1	36	38	1.55	20.9366	1	0	0	1.05	3	0	0	4	0	1	0	2	1	3	4	5	0	0	7.62	11.5	335	1.24	0	0	1
1	56	71	1.82	20.4284	0	1	1	1.31	4	0	0	4	0	0	1	2	1	2	3	20	0	1	6.47	10.4	202	13.22	0	1	1
1	66	64	1.65	24.2215	0	0	1	1.14	3	0	0	4	0	0	1	3	0	3	3	20	0	0	10.15	7.5	316	2.35	1	1	1
0	13	59	1.6	16.563	1	1	0	4.42	5	0	0	4	1	1	1	3	0	3	4	42	0	0	8.08	9	336	1	0	1	1
0	51	69	1.75	23.8281	1	0	0	1.25	2	0	0	4	0	0	1	3	0	3	4	15	0	1	11.53	9.6	228	15.43	1	0	1
0	55	68	1.76	12.5068	1	0	0	2.25	2	0	0	4	0	0	0	3	0	3	4	10	0	1	8.08	7.9	107	3.52	0	1	1
0	55	75	1.62	5.2075	0	1	0	0.5	1	0	0	4	0	0	1	3	0	3	4	100	1	1	6.93	11.6	173	10.97	0	0	1
0	38	63	1.51	25.9516	1	0	0	1	3	0	1	4	0	0	1	3	0	2	3	20	0	1	12.22	8.2	285	1.57	0	0	1
1	43	42	1.78	24.623	0	1	0	1.75	5	0	1	4	0	0	1	2	1	3	3	15	0	0	9	7.8	163	1.91	0	1	1
0	47	49	1.71	25.1559	0	1	0	1	3	0	1	4	0	0	0	3	1	2	4	15	0	1	8.31	10.9	257	1.36	1	1	1
1	52	54	1.56	21.2183	0	0	1	0.75	12	1	0	4	0	0	1	3	0	3	4	15	0	1	9.46	7.8	284	0.85	0	1	1
1	14	65	1.66	26.2227	1	1	0	1.03	2	0	1	4	0	1	1	3	0	2	3	30	0	0	8.08	11.1	258	8.68	1	1	1
0	53	37	1.57	22.0604	0	0	0	1	4	0	1	4	0	1	0	1	0	3	4	20	0	0	8.77	6.8	278	0.36	0	1	1
0	56	64	1.7	20.8117	1	0	0	4.08	3	1	0	4	0	0	1	3	0	3	3	100	1	0	8.77	10.5	269	13.48	0	1	1
1	52	61	1.65	21.2245	0	1	0	1.41	3	0	1	4	0	0	1	3	0	2	3	100	1	1	9.46	6.6	150	15.58	0	1	1
1	53	63	1.55	26.0375	1	0	0	1.21	4	0	0	4	0	0	1	3	1	3	3	50	0	1	10.61	12.5	126	5.19	1	1	1
1	16	16	1.78	24.0055	0	0	0	0.75	2	0	0	4	0	0	0	1	1	2	3	50	0	0	10.84	5.7	201	0.97	0	0	1
0	50	67	1.68	20.5499	0	1	1	1.78	5	0	1	4	0	1	1	3	0	2	1	50	0	1	12.91	11.4	122	1.18	0	1	1
1	72	38	1.66	21.2245	0	0	0	1.25	3	1	1	4	0	1	1	3	0	3	3	25	0	1	6.24	6.6	266	15.07	0	1	1
1	50	56	1.62	22.0386	1	0	0	1	2	0	0	4	0	0	0	2	0	3	3	50	0	0	10.61	11	223	12.32	0	0	1
1	63	62	1.65	23.7118	0	1	0	0.91	4	0	0	4	0	1	1	3	0	3	3	50	0	1	9.69	11.6	182	0.76	1	1	1
0	49	54	1.65	20.0851	1	0	0	0.92	1	0	0	4	0	1	1	3	0	3	3	25	0	1	6.93	7.2	334	7.43	0	0	1
1	48	71	1.8	23.3726	0	0	0	1.13	8	1	0	4	0	1	1	3	0	3	3	30	0	1	13.14	15.1	338	12.04	0	1	1
0	48	48	1.56	19.7239	1	0	0	0.68	1	0	0	1	0	0	0	1	0	2	2	30	0	0	7.16	11.9	275	6.08929	0	0	0
1	31	31	1.75	10.1224	0	0	0	0.48	3	0	0	1	0	0	1	3	0	2	2	20	0	1	8.54	7.6	316	14.029	0	0	0
0	57	57	1.65	20.9366	0	1	1	1.05	3	1	0	1	0	0	0	2	0	2	2	50	0	1	9.23	8.7	285	12.2366	0	0	0
1	36	36	1.65	13.2231	0	1	1	1.07	5	0	0	1	0	1	1	2	0	2	3	30	1	0	13.14	10.5	296	11.35	0	0	0
1	31	31	1.75	10.1224	1	0	0	2	7	1	0	1	0	0	1	2	0	3	2	100	0	0	6.24	7.3	338	8.09787	0	0	0
1	54	54	1.79	16.8534	1	0	0	2	6	0	0	1	0	1	0	2	0	2	2	100	1	0	11.3	9.7	332	6.73228	0	0	0
1	60	60	1.65	22.0386	1	0	0	1.25	7	1	0	1	0	0	1	2	1	2	2	50	0	0	10.15	7.1	340	8.70761	0	0	0
1	46	46	1.68	16.2982	0	0	0	1.08	2	0	0	1	0	0	1	2	0	2	3	20	0	1	6.7	7.6	267	14.9923	0	0	0
1	33	33	1.72	11.1547	1	1	1	1.91	4	0	1	1	0	0	0	2	0	2	2	100	0	0	7.39	12.7	321	5.92574	0	0	0
0	63	63	1.75	20.5714	1	0	1	0.75	2	1	0	1	0	0	1	1	0	2	3	20	0	0	12.91	9.1	287	13.9437	0	0	0
1	36	36	1.58	14.4208	0	0	0	0.58	3	1	1	1	0	0	0	1	0	2	3	20	0	0	9	9.8	259	8.46626	1	1	0
1	58	58	1.62	22.1003	1	1	0	1.16	3	0	0	1	0	0	0	1	0	2	2	50	0	1	11.3	6.9	265	10.2249	0	0	0
0	51	51	1.56	20.9566	1	1	1	0.56	4	0	0	1	0	0	1	3	0	2	2	5	0	0	7.16	12.9	340	6.14293	0	0	0
0	54	54	1.45	25.6837	0	0	0	0.75	3	0	0	1	0	0	0	1	0	2	3	15	0	0	9	10.1	310	14.4179	0	0	0
1	41	41	1.68	14.5266	1	1	0	0.89	3	1	0	1	0	1	1	2	0	2	2	20	0	0	12.22	7	279	7.56294	0	0	0
1	77	77	1.65	28.2828	1	1	1	0.75	4	0	0	1	0	0	0	1	0	2	3	20	0	0	8.31	8.5	325	14.9703	0	0	0
1	47	47	1.65	17.2635	1	0	1	0.67	4	0	0	1	0	0	1	3	0	2	1	10	0	1	12.91	12.4	323	4.5876	1	1	0
0	52	52	1.56	21.3675	1	1	0	1	5	0	0	1	0	0	1	2	0	2	2	100	0	0	10.61	11.3	296	7.02844	1	1	0
1	55	55	1.68	19.487	1	0	0	1.16	4	0	0	1	0	0	0	1	0	2	2	100	0	0	11.99	12.4	289	9.70576	0	0	0
0	43	43	1.56	17.6693	0	0	0	1.3	3	0	0	1	0	0	0	1	0	2	1	50	0	1	10.61	12.9	325	5.5248	0	0	0
1	50	50	1.65	18.3655	0	1	1	1.08	6	1	1	1	0	0	1	3	1	3	2	50	0	0	12.45	12.9	284	11.1546	1	1	0
0	61	61	1.56	25.0657	0	0	1	0.83	6	0	0	1	0	0	0	2	0	2	2	50	0	1	8.08	10.1	270	8.75217	1	1	0
1	25	25	1.72	8.45051	0	0	0	1.66	1	0	1	1	0	0	0	1	0	2	2	20	0	1	9.23	7	300	13.8441	0	0	0
0	56	56	1.68	19.8413	0	1	0	1.25	6	1	0	1	0	0	0	1	0	2	2	20	1	0	9.23	7	304	5.08926	0	0	0
1	39	39	1.73	13.0308	1	0	0	1.08	2	1	0	1	0	1	1	3	0	2	1	100	0	0	11.3	7.7	260	15.6592	0	0	0
0	51	51	1.55	21.2279	1	0	0	0.83	2	0	1	1	0	0	1	3	0	2	1	10	0	1	11.76	8.8	285	15.2247	1	1	0
1	47	47	1.68	16.6525	1	1	0	0.67	5	0	1	1	0	1	1	2	0	2	2	10	0	0	11.53	8.1	264	6.14293	1	1	0
1	32	32	1.66	11.6127	0	0	0	0.83	4	0	0	1	0	0	0	1	0	2	2	20	0	1	8.77	8.2	275	7.56294	0	0	0
1	57	57	1.59	22.5466	1	0	0	1.5	2	0	0	1	0	0	1	3	0	2	2	20	0	0	6.93	8.5	264	4.9132	0	0	0
1	50	50	1.77	15.9597	1	1	1	0.83	3	0	0	1	0	0	0	1	0	2	3	10	0	1	8.77	12.3	335	16.1697	0	0	0
1	58	58	1.68	20.5499	1	1	0	1.58	5	0	1	1	0	0	1	1	0	2	2	50	0	0	12.91	7.9	274	7.26075	0	0	0
0	71	71	1.53	30.3302	0	0	0	1.5	1	0	0	1	0	0	0	1	0	2	3	100	0	1	10.15	9.7	264	15.7512	0	0	0
0	59	59	1.75	19.2653	1	1	0	1	2	1	0	1	0	0	0	1	0	2	2	20	0	0	12.68	9.6	338	8.47775	1	1	0
1	67	67	1.65	24.6097	0	0	1	1.33	2	1	0	1	0	0	0	2	1	2	4	30	0	0	12.68	11	259	10.919	0	0	0
0	65	65	1.63	24.4646	1	1	1	1.58	3	0	1	1	0	0	0	2	1	2	2	30	0	0	8.77	8.6	311	14.3455	1	1	0
1	38	38	1.65	13.9578	0	1	1	1	5	0	0	1	0	0	0	1	1	3	4	50	0	0	10.61	9.1	284	14.038	1	1	0
1	37	37	1.69	12.9547	0	0	0	1.5	4	0	0	1	0	1	1	2	0	2	1	100	1	0	13.14	6.8	292	9.02314	0	0	0
1	13	13	1.75	4.2449	1	0	0	1	1	0	0	1	0	0	0	1	1	1	1	50	0	1	11.99	10.8	334	12.8103	0	0	0
0	16	16	1.62	6.09663	0	1	1	0.75	3	0	1	1	0	0	0	1	0	2	4	10	0	0	8.77	9.2	342	8.39139	0	0	0
0	54	54	1.53	23.0681	1	0	0	0.58	3	0	0	1	0	1	1	2	0	3	2	20	0	0	10.84	9.4	323	12.8957	0	0	0
1	52	52	1.65	19.1001	1	0	0	1.42	4	0	0	1	0	0	1	3	0	2	2	50	0	1	11.76	7.4	330	15.9738	0	0	0
0	30	30	1.73	10.0237	1	1	0	1.58	3	0	1	1	0	0	0	1	1	2	2	50	0	0	9	7.3	287	13.3788	0	0	0
0	73	73	1.63	27.4756	0	1	0	2.42	3	0	0	1	0	0	1	3	0	2	4	30	1	1	6.93	11.6	314	15.6638	1	1	0
1	41	41	1.75	13.3878	1	0	0	0.75	2	0	0	1	0	0	1	3	0	2	2	100	0	0	12.91	11.2	298	9.31378	0	0	0
1	15	15	1.74	4.95442	1	1	0	1.33	2	0	0	1	0	0	1	2	0	2	4	100	0	1	6.93	10.9	278	12.0392	1	1	0
0	24	24	1.62	9.14495	0	0	0	0.77	4	0	0	1	0	0	1	2	0	2	2	15	0	0	9	11.2	330	12.8957	0	0	0
0	55	55	1.78	17.3589	0	0	0	1.25	2	1	1	1	0	0	0	3	0	2	2	50	1	1	12.68	10.4	300	10.6208	0	0	0
0	58	58	1.75	18.9388	0	1	1	1	4	0	0	1	0	0	1	2	1	3	4	50	1	0	11.76	11.2	288	5.93879	0	0	0
1	49	49	1.65	17.9982	0	0	0	1.33	2	0	0	1	0	1	1	3	0	2	1	50	0	0	8.31	10.4	335	13.3395	0	1	0
1	22	22	1.69	7.70281	0	1	1	1.75	2	0	1	1	0	0	0	1	1	2	2	100	1	1	11.3	11.1	257	4.489	1	1	0
0	42	42	1.75	13.7143	0	1	1	0.67	3	0	1	1	0	0	0	1	1	2	2	30	1	0	11.53	12.6	338	9.96162	0	0	0
0	58	58	1.63	21.83	0	0	0	0.83	2	0	0	1	0	0	0	1	0	2	1	20	0	1	8.54	11.1	341	13.8329	1	1	0
1	15	15	1.75	4.89796	1	0	0	1.17	3	0	0	1	0	0	1	2	0	2	3	15	0	0	6.93	8.7	267	5.55582	1	1	0
0	56	56	1.56	23.0112	0	0	0	0.75	3	0	0	1	0	0	1	2	0	2	3	30	0	0	8.54	11.1	290	15.4336	0	0	0
1	54	54	1.65	19.8347	0	1	1	1	2	0	0	1	0	0	1	2	0	2	2	20	0	1	11.3	6.8	330	15.4855	0	0	0
0	62	62	1.59	24.5243	0	1	0	0.75	2	0	0	1	0	0	0	2	0	2	2	20	0	0	9.69	12.1	279	10.8456	0	0	0
1	46	46	1.66	16.6933	0	0	1	1	4	0	0	1	0	0	0	1	0	1	1	50	1	1	10.61	7.7	274	6.15373	1	1	0
1	53	53	1.73	17.7086	0	0	0	1.66	4	1	0	1	0	1	1	2	0	3	3	25	0	0	11.07	6.8	303	4.80587	1	1	0
0	64	64	1.58	25.6369	1	1	0	1	2	0	0	1	0	0	1	2	0	3	4	30	0	0	7.39	8.3	261	9.67387	0	0	0
0	53	53	1.53	22.6409	1	1	0	1.5	1	0	0	1	0	0	0	2	0	2	4	50	0	1	11.99	7.7	259	16.7504	0	0	0
1	16	16	1.8	4.93827	0	0	1	1.25	4	1	1	1	0	0	0	1	1	2	1	100	0	0	11.07	11.9	327	7.38909	0	0	0
0	13	13	1.58	5.2075	1	0	0	0.63	2	0	0	1	0	0	1	1	0	2	3	20	0	1	11.99	9.36	364	10.15	0	0	0
0	58	58	1.65	21.3039	0	1	0	2.67	5	0	0	1	0	0	1	2	0	1	1	50	0	0	8.08	12.5	267	14.3291	1	1	0
0	73	73	1.75	23.8367	1	0	1	1.3	7	1	0	1	0	0	0	1	0	2	2	20	0	0	10.84	11.1	290	15.4336	0	0	0
0	55	55	1.56	22.6003	0	1	0	0.75	3	0	0	1	0	0	0	1	1	2	1	20	0	1	13.14	9.5	322	9.5088	0	0	0
1	45	45	1.65	16.5289	1	0	1	1.25	8	1	0	1	0	1	1	3	1	3	1	20	0	0	10.84	12.2	268	12.4517	1	1	0
0	63	63	1.7	21.7993	1	0	0	0.63	3	0	0	1	0	0	1	2	1	2	2	50	1	0	12.91	10.9	256	12.8951	0	0	0
0	52	52	1.67	18.6453	1	0	0	0.67	2	0	0	1	0	0	0	1	1	2	1	30	0	1	11.07	12.5	320	8.59909	1	0	0
1	20	20	1.78	6.31233	0	1	1	1	6	0	0	1	0	1	1	2	0	2	2	20	0	0	9.23	10.7	341	8.88453	0	1	0
1	37	37	1.78	11.6778	1	1	1	1.16	2	0	0	1	0	1	0	2	0	1	1	50	0	0	12.68	8.2	310	13.4786	1	0	0
1	57	57	1.7	19.7232	0	1	1	0.91	3	1	0	1	0	0	0	2	1	2	2	20	0	1	12.91	12.3	257	5.44242	0	0	0
1	51	51	1.65	18.7328	0	1	0	0.52	3	0	0	1	0	0	0	1	0	2	3	20	1	0	11.07	9.7	278	13.3411	0	0	0
0	58	58	1.61	22.3757	0	1	0	0.83	4	0	0	1	0	0	0	1	0	2	1	5	0	0	12.68	8.2	311	13.3411	1	1	0
1	53	53	1.67	19.0039	0	0	1	1	2	0	0	1	0	0	0	2	0	3	4	50	0	1	11.07	10.6	302	15.9408	1	1	0
1	41	41	1.75	13.3878	0	0	0	1.3	2	0	0	1	0	0	1	2	0	2	1	20	0	0	8.77	6.9	278	13.2212	0	0	0
0	70	70	1.6	27.3437	0	0	0	1	6	0	0	1	0	0	0	1	0	2	2	20	1	0	7.62	9.7	329	11.5353	0	0	0
1	50	50	1.7	17.301	1	0	0	1.41	10	1	0	1	0	1	1	2	0	2	2	20	0	1	12.68	10.8	303	14.0677	1	1	0
0	65	65	1.65	23.8751	0	0	0	1.75	4	0	1	1	0	0	0	1	0	2	1	5	0	0	7.62	8.1	324	11.3132	1	1	0
1	56	52	1.63	19.5717	0	1	0	1	3	1	0	1	0	0	1	1	0	2	2	200	0	0	11.07	10.5	312	5.31883	0	0	0
1	53	24	1.82	7.2455	1	0	1	2	2	0	0	1	0	1	1	3	0	2	2	20	1	0	11.07	7.3	304	16.473	0	0	0
1	24	44	1.71	15.0474	1	0	0	2	3	0	0	1	0	1	1	3	0	2	4	50	0	1	7.85	10.9	256	12.8951	0	1	0
0	33	55	1.55	22.8928	1	0	1	0.72	7	0	0	1	0	0	0	2	0	2	2	30	0	0	7.16	8	257	13.7645	0	0	0
0	55	42	1.68	14.881	0	1	1	1.83	4	0	0	1	0	0	0	1	0	2	1	20	0	0	8.31	10.2	319	7.74297	0	1	0
0	57	58	1.63	21.83	1	1	1	1	2	0	0	1	0	1	1	2	0	2	2	50	0	1	7.85	12.2	343	14.8699	0	0	0
0	47	43	1.68	15.2353	1	0	0	0.67	5	0	0	1	0	1	1	3	0	2	2	100	0	0	10.15	12.9	300	12.3113	1	1	0
0	43	57	1.57	23.1247	0	1	0	0.91	2	0	0	1	0	0	1	2	0	3	1	50	0	0	12.91	9	284	11.3665	1	1	0
0	57	59	1.65	21.6713	0	1	1	1	4	0	0	1	0	0	1	2	1	2	2	100	0	1	12.68	11	328	13.9998	0	0	0
0	59	64	1.72	21.6333	0	0	0	1	2	0	0	1	0	0	1	2	0	2	4	50	0	0	13.14	10.5	301	4.48379	0	0	0
0	64	50	1.65	18.3655	0	0	0	0.5	7	0	0	1	0	0	0	1	0	2	2	100	1	1	10.15	9.8	295	4.61465	1	1	0
0	62	51	1.72	17.239	1	1	1	0.63	2	0	0	1	0	0	0	1	0	2	2	30	1	0	10.84	8	332	5.94086	0	0	0
1	49	54	1.66	19.5965	0	0	0	1.83	3	0	0	1	0	0	0	1	1	2	1	10	0	1	11.76	12.9	276	7.90687	1	0	0
0	54	53	1.72	17.9151	0	1	0	0.83	4	0	0	1	0	1	1	2	0	2	2	100	1	0	6.24	8	257	13.7645	1	0	0
0	50	28	1.72	9.46458	0	0	0	0.75	4	0	0	1	0	0	0	1	1	2	2	50	1	0	11.53	11.2	268	13.7562	1	0	0
0	28	61	1.53	26.0584	0	0	1	1	6	1	0	1	0	0	0	1	1	1	1	10	0	0	6.7	10.6	344	15.755	0	0	0
0	61	56	1.63	21.0772	1	1	0	1	3	1	0	1	0	0	0	1	1	2	1	100	0	1	6.93	9.7	315	13.8887	0	0	0
0	56	55	1.73	18.3768	1	0	0	0.85	4	0	0	1	0	0	1	1	0	2	3	50	0	0	9.92	10.6	297	12.3508	1	1	0
0	55	50	1.65	18.3655	1	0	0	1.33	3	0	1	1	0	0	0	1	0	2	2	30	0	0	8.08	10.5	292	13.9884	1	0	0
0	50	58	1.66	21.048	1	1	1	0.92	1	0	0	1	0	1	1	2	1	1	1	25	0	0	12.45	6.9	309	6.69696	0	0	0
1	58	50	1.56	20.5457	0	1	0	1.33	1	0	0	1	0	1	1	2	0	2	2	35	0	0	11.53	12.9	326	15.548	0	0	0
0	50	48	1.62	18.2899	0	0	0	0.35	3	0	0	1	0	0	0	1	0	2	2	35	0	1	9.92	9.7	298	16.5588	1	1	0
0	48	66	1.77	21.0667	0	1	1	1	3	1	0	1	0	0	1	1	0	1	2	20	0	0	12.45	11.9	338	4.52802	1	1	0
1	66	58	1.65	21.3039	0	1	1	0.92	1	0	0	1	0	0	0	1	0	2	1	150	0	0	11.3	13.1	260	10.3984	0	0	0
0	26	37	1.65	13.5904	1	1	1	1.63	7	0	0	1	0	0	0	1	1	2	3	12	0	0	6.93	9.35	300	10.5647	0	0	0
1	37	56	1.75	18.2857	1	1	0	1.05	5	0	0	1	0	0	1	2	0	2	3	100	1	0	11.76	11.25	300	10.5647	0	0	0
0	52	61	1.73	20.3816	0	0	0	0.95	3	0	1	1	0	1	1	3	0	2	2	50	1	0	13.14	8.3	296	5.22411	0	0	0
1	61	61	1.65	22.4059	1	0	0	0.58	3	1	0	1	0	0	0	1	0	2	3	35	0	0	10.15	11.9	302	5.85255	0	0	0
1	61	72	1.68	25.5102	0	0	0	2	2	0	0	1	0	0	0	1	1	2	1	20	0	1	12.68	10.9	271	12.2978	0	0	0
0	43	34	1.75	11.102	1	0	0	0.45	5	0	0	1	0	0	0	1	1	2	1	30	0	0	10.84	12.1	321	4.49936	1	1	0
1	34	43	1.65	15.7943	1	0	0	0.92	5	0	0	1	0	1	1	2	0	2	1	150	0	0	9	7.2	304	8.14914	0	0	0
0	43	55	1.73	18.3768	0	0	1	0.92	6	0	0	1	0	0	0	1	0	2	4	30	0	0	12.91	8.1	257	5.03358	0	0	0
1	34	49	1.72	16.563	1	1	1	1.42	2	0	0	1	0	1	1	2	0	2	1	20	0	1	10.84	7.8	322	13.06	0	0	0
1	61	53	1.75	17.3061	1	0	0	0.8	4	0	0	1	0	1	1	2	1	2	2	5	0	0	8.77	10.9	300	10.5647	1	0	0
1	53	41	1.68	14.5266	1	0	1	0.9	4	0	1	1	0	1	1	3	1	3	3	20	0	0	10.84	11.6	293	15.0066	0	0	0
1	20	57	1.63	21.4536	0	1	0	3.05	2	0	0	1	0	1	1	2	0	2	2	50	0	0	10.84	10	306	4.41404	1	1	0
0	57	62	1.64	23.0518	0	0	1	1	2	0	0	1	0	0	0	1	0	2	2	100	0	1	10.84	7	320	8.18632	0	0	0
0	62	36	1.75	11.7551	1	1	0	1.4	5	0	0	1	0	0	0	1	0	1	1	20	0	0	9.46	9.1	322	13.5494	0	0	0
1	64	33	1.75	10.7755	1	0	1	1.17	3	0	0	1	0	0	0	1	0	2	2	200	0	0	10.38	11.6	303	13.8656	0	0	0
1	33	53	1.55	22.0604	0	1	1	0.5	5	0	0	1	0	0	1	1	0	1	1	50	0	1	11.76	9	290	15.068	1	0	0
1	51	58	1.56	23.833	0	0	1	0.95	2	1	0	1	0	0	0	1	0	1	1	200	0	0	6.93	10.3	291	5.07851	0	0	0
1	24	47	1.56	19.313	0	1	1	0.58	2	0	0	1	0	1	1	3	0	2	1	10	1	1	6.7	9.7	311	13.8144	1	0	0
0	62	62	1.63	23.3355	1	0	0	0.92	4	0	0	1	0	1	1	3	1	3	1	30	0	0	6.47	6.8	282	6.45974	1	0	0
0	62	67	1.67	24.0238	1	1	0	0.83	4	0	0	1	0	0	0	1	0	2	2	50	1	1	9	9.4	335	5.21985	0	0	0
0	67	33	1.72	11.1547	0	1	1	0.83	8	0	0	1	0	0	0	1	0	1	1	50	0	0	9	10.3	267	13.3865	1	1	0
1	69	49	1.56	20.1348	0	1	0	1.3	3	1	0	1	0	0	0	1	0	2	2	30	0	0	11.53	8.3	258	7.35145	1	1	0
0	49	31	1.73	10.3578	1	0	1	0.45	3	0	0	1	0	0	0	1	0	2	3	50	0	1	6.47	7.5	341	11.0759	1	1	0
1	58	14	1.58	5.60808	1	1	0	2.25	4	0	0	1	0	0	0	1	0	1	1	200	0	0	11.99	12.5	284	14.5507	0	0	0
0	65	44	1.64	16.3593	0	1	1	0.92	4	1	0	1	0	0	0	1	1	2	2	100	1	0	6.93	10.1	289	8.76873	0	0	0
0	44	58	1.54	24.4561	1	0	0	1.34	1	0	0	1	0	0	0	1	0	2	2	20	0	0	7.62	7.2	334	7.42911	0	0	0
0	58	60	1.63	22.5827	1	1	1	0.95	2	0	0	1	0	1	1	2	0	2	2	20	0	1	11.3	8.4	264	6.05057	1	1	0
0	60	66	1.63	24.841	1	0	0	3	3	0	1	1	0	1	1	3	0	3	3	30	0	0	6.24	8.9	328	9.65804	0	0	0
1	29	75	1.81	22.8931	1	1	0	1.3	3	0	0	1	0	0	0	1	0	2	2	30	0	0	13.14	12.6	310	14.4819	0	0	0
0	57	65	1.73	21.7181	1	0	1	1.96	3	1	0	1	0	0	0	2	0	2	3	20	1	1	9.92	7.2	334	7.42911	1	0	0
1	58	66	1.68	23.3844	1	0	0	1.75	1	0	0	1	0	0	1	2	1	2	2	30	0	0	9.46	8.4	264	6.05057	1	0	0
1	26	66	1.78	20.8307	0	1	1	1.38	2	1	1	1	0	0	0	1	0	2	2	30	1	0	11.07	11.5	306	6.36486	0	0	0
1	56	85	1.68	30.1162	0	0	0	2	1	0	0	1	0	1	1	3	0	3	2	30	0	1	8.08	9.2	302	6.4842	1	1	0
0	56	55	1.6	21.4844	1	0	0	0.83	3	0	0	1	0	0	0	1	0	2	2	25	0	0	11.07	11.3	276	5.26151	0	0	0
0	45	66	1.63	24.841	1	0	0	0.41	2	1	0	1	0	0	1	1	0	2	2	25	0	0	10.61	8.5	307	6.45328	1	0	0
0	39	63	1.66	22.8625	1	1	0	0.91	3	0	0	1	0	1	0	1	0	2	3	33	1	0	8.31	12.4	325	8.12284	0	0	0
0	52	65	1.67	23.3067	0	1	1	1.16	6	0	1	1	0	1	1	3	0	2	2	50	0	1	10.38	12.7	295	13.7668	1	1	0
0	50	65	1.63	24.4646	1	0	0	1.67	4	1	0	1	0	0	0	1	0	2	2	15	0	0	12.91	7	288	4.3177	0	0	0
1	54	76	1.75	24.8163	1	1	0	1.28	5	0	0	1	0	1	1	2	0	2	4	50	0	0	8.31	12.7	264	4.8354	0	0	0
1	58	55	1.65	20.202	1	1	0	0.66	2	0	0	1	0	0	0	1	0	2	2	30	1	0	12.68	9.3	296	9.77389	1	1	0
0	45	72	1.65	26.4463	1	1	1	0.83	1	0	0	1	0	0	0	1	0	2	2	30	0	0	11.53	10.8	264	8.85811	0	0	0
0	40	59	1.67	21.1553	0	1	1	2	1	0	0	1	0	0	1	1	0	2	2	30	0	0	7.39	9.1	326	8.01999	0	0	0
0	47	57	1.66	20.6852	1	1	1	1.75	1	0	0	1	0	0	1	1	0	2	1	10	0	0	7.16	9.2	339	14.7245	1	1	0
0	35	66	1.72	22.3094	1	0	1	1.03	1	0	1	1	0	1	1	3	0	2	3	100	0	0	12.68	10.9	334	16.093	0	0	0
0	41	56	1.68	19.8413	0	1	0	1.22	2	0	0	1	0	0	0	1	0	2	2	500	0	0	12.45	8.6	342	15.5765	1	1	0
0	63	62	1.55	25.8065	1	1	0	0.92	3	0	0	1	0	0	0	2	0	2	2	35	0	0	9.92	11.5	205	7.19	1	0	0
0	48	55	1.6	21.4844	0	0	0	0.92	4	1	0	1	0	0	0	2	0	1	1	100	0	1	8.08	7.5	331	2.01	0	0	0
0	42	58	1.6	22.6562	1	1	0	1.42	4	0	0	1	0	0	1	2	0	1	1	200	0	0	10.38	5.7	165	1.98	1	0	0
1	56	63	1.68	22.3214	0	0	0	1.25	1	0	0	1	0	0	0	2	0	1	1	20	0	0	8.08	6.6	171	1.35	0	0	0
0	55	61	1.56	25.0657	0	0	0	1.5	2	0	1	1	0	1	1	3	0	3	1	100	0	0	8.54	7.5	125	1.18	1	0	0
0	62	50	1.55	20.8117	0	0	0	0.92	2	0	0	1	0	0	0	2	0	2	2	100	0	1	8.54	9.1	139	16.04	0	0	0
1	48	60	1.7	20.7612	0	1	1	1.58	2	0	0	1	0	0	0	2	0	1	1	200	1	0	7.16	10.1	284	1.1	1	0	0
1	34	78	1.8	24.0741	0	0	1	1.33	6	1	0	1	0	0	1	3	0	1	1	15	0	0	10.38	8.8	275	0.72	0	0	0
0	63	60	1.59	23.7332	0	1	0	1.62	5	0	0	1	0	0	1	3	0	2	2	20	0	0	8.31	10.6	326	1.4	0	0	0
0	39	60	1.65	22.0386	1	1	0	0.92	5	0	0	1	0	0	0	2	0	2	1	15	0	0	10.38	7.8	204	1.15	0	0	0
1	72	51	1.66	18.5078	1	1	0	1.18	2	0	1	1	0	0	0	1	0	2	2	100	0	0	10.38	7.5	382	0.75	1	0	0
1	77	60	1.65	22.0386	1	0	0	1.25	2	0	0	1	0	0	0	1	0	2	2	15	1	0	6.24	13.9	218	4	0	0	0
0	74	68	1.55	28.3039	0	0	0	0.8	2	1	1	1	0	0	1	1	0	2	2	20	0	0	9.23	6.2	162	3.69	1	0	0
0	56	61	1.61	23.533	0	1	0	0.92	5	0	0	1	0	0	1	1	0	2	2	20	0	0	8.31	7.6	281	1.52	0	0	0
1	18	70	1.8	21.6049	0	1	0	1.1	2	0	0	1	0	1	0	2	0	2	2	15	0	0	9	10	202	7.46	1	0	0
1	26	78	1.79	24.3438	0	1	0	1.33	1	1	1	1	0	0	1	3	0	2	3	35	0	1	9.46	8.2	255	1.24	0	0	0
1	66	65	1.65	23.8751	1	0	0	1	11	1	0	1	0	0	0	1	0	2	2	20	0	0	6.24	9	97	1.36	1	0	0
1	59	71	1.7	24.5675	1	1	0	1.42	2	0	0	1	0	0	0	1	0	2	2	100	0	0	7.62	9.3	148	13.16	0	0	0
1	48	75	1.76	24.2123	0	1	0	2.08	1	0	1	1	0	1	1	3	0	1	1	20	0	0	12.91	8.8	171	4.78	0	0	0
1	33	69	1.78	21.7776	1	1	0	1	4	0	0	1	0	0	0	1	0	2	2	20	1	0	6.7	7.2	173	1.74	1	0	0
1	57	56	1.5	24.8889	1	0	0	1.25	6	0	0	1	0	0	0	2	0	1	1	20	0	0	12.91	5.7	182	2.13	1	0	0
0	67	50	1.51	21.9289	1	1	0	1	1	1	0	1	0	0	0	1	0	2	1	30	0	1	10.15	8.8	201	1.93	0	0	0
1	19	80	1.81	24.4193	0	1	1	1.92	3	0	0	1	0	1	1	3	0	1	1	35	0	0	8.54	11.7	126	1.1	0	0	0
1	68	59	1.69	20.6575	0	1	0	3.3	4	1	1	1	0	0	0	2	0	2	2	30	0	0	12.91	7.7	268	4.4	1	0	0
1	49	69	1.81	21.0616	1	0	0	1.67	4	0	0	1	0	1	1	3	0	1	1	100	0	0	11.07	14	304	1.36	0	0	0
1	34	64	1.61	24.6904	1	0	1	2.17	3	0	0	1	0	1	1	3	0	2	2	200	0	1	11.99	14.1	215	0.94	1	0	0
0	67	63	1.71	21.5451	0	1	0	0.58	2	0	0	1	0	0	0	2	0	2	2	20	1	0	9.69	10.5	177	2.02	0	0	0
0	59	61	1.69	21.3578	1	1	0	0.83	2	0	0	1	1	0	0	3	0	2	2	20	0	0	11.3	6.9	183	1.17	1	0	0
0	56	65	1.6	25.3906	1	0	0	1.33	1	0	0	1	0	0	1	2	0	3	3	30	0	1	11.3	6.5	237	1.66	0	0	0
1	62	60	1.6	23.4375	0	1	0	0.93	4	1	0	1	0	1	0	2	0	2	2	5	0	1	9	6.4	200	1.75	1	0	0
0	53	70	1.66	25.4028	0	0	0	0.87	1	0	1	1	0	1	1	3	0	2	2	20	0	0	6.7	13.6	269	13.19	0	0	0
1	39	69	1.73	23.0546	1	1	1	0.75	1	0	0	1	0	0	1	2	0	3	2	100	0	1	8.31	6.9	352	3.65	1	0	0
1	35	50	1.51	21.9289	0	0	0	0.5	2	0	1	1	0	0	0	1	1	2	1	200	0	0	9.23	5.6	199	0.85	0	0	0
0	57	63	1.62	24.0055	1	1	1	1	4	0	0	1	0	1	1	2	0	2	1	20	0	1	11.99	6.2	164	1.23	0	0	0
0	59	69	1.72	23.3234	0	0	0	1.12	4	0	0	1	0	0	1	3	0	2	1	15	0	1	8.54	8.7	231	7.34	1	1	0
1	53	68	1.79	21.2228	0	1	1	0.53	2	1	0	1	0	0	1	3	0	1	1	20	0	0	8.31	10.5	169	2.38	0	0	0
1	38	69	1.79	21.5349	0	0	0	1.97	5	0	1	1	0	1	0	3	0	2	1	20	0	0	11.3	9.6	158	2.52	0	0	0
1	44	70	1.78	22.0932	1	1	1	0.51	2	0	0	1	0	1	1	2	0	2	2	30	1	1	9.23	8.9	163	1.64	1	0	0
0	52	57	1.56	23.4221	0	0	0	1.17	6	0	0	1	0	1	1	3	0	2	1	30	0	1	9.92	6	170	1.06	1	0	0
0	33	63	1.65	23.1405	1	0	0	1.17	3	1	0	1	0	0	0	2	0	3	4	35	0	0	7.16	8.5	190	2	1	0	0
1	56	64	1.65	23.5078	1	1	1	0.75	4	0	0	1	0	1	1	3	0	3	3	20	0	1	7.39	11.6	233	0.91	0	0	0
1	43	78	1.75	25.4694	0	0	1	0.7	4	0	0	1	0	0	1	2	0	2	2	20	0	0	6.47	10.7	204	1.04	0	0	0
0	61	64	1.6	25	0	1	0	0.92	2	0	0	1	0	0	0	3	0	2	2	15	0	0	11.3	9.8	203	3.75	0	0	0
0	55	56	1.58	22.4323	0	0	0	0.75	2	0	0	1	0	1	1	2	0	2	2	50	0	1	10.15	8.3	194	1.39	1	0	0
0	56	50	1.52	21.6413	1	0	0	0.4	4	0	0	1	1	0	0	3	0	1	1	35	0	0	7.62	6.6	182	1.79	1	0	0
1	35	76	1.78	23.9869	1	0	0	1.05	10	1	0	1	1	0	1	2	0	2	3	20	0	0	12.45	11.4	316	6.9	0	0	0
1	41	64	1.65	23.5078	1	1	0	1.07	1	0	0	1	0	1	1	2	0	3	4	15	0	0	10.61	6.2	227	1.36	0	0	0
1	59	68	1.7	23.5294	0	0	0	1.25	3	0	1	1	0	0	0	2	0	2	2	15	0	0	10.15	8.6	220	0.71	1	0	0
0	49	69	1.68	24.4473	0	1	0	1.33	3	0	0	1	0	0	0	3	0	3	3	30	0	1	10.61	7.1	178	2.47	1	0	0
1	40	75	1.78	23.6713	1	1	0	0.87	4	0	0	1	0	0	0	2	0	2	2	30	0	0	12.91	9.8	250	0.99	0	0	0
0	52	53	1.52	22.9398	0	0	0	0.88	4	0	0	1	0	0	0	1	0	2	2	30	0	1	9.46	4.8	204	1.79	0	0	0
0	69	56	1.53	23.9224	1	0	0	1.3	2	0	0	1	0	0	1	2	0	2	2	30	0	0	8.54	8.1	171	1.35	1	0	0
1	54	62	1.68	21.9671	0	0	1	1.42	5	0	0	1	0	1	1	3	0	2	1	100	1	1	8.08	7.6	130	1.51	0	0	0
0	60	58	1.59	22.9421	0	1	0	1.05	3	1	1	1	0	0	1	3	0	2	2	5	0	0	10.61	6.4	139	2.01	1	0	0
1	31	76	1.78	23.9869	0	1	0	1.38	3	0	0	1	1	0	0	2	0	1	1	20	0	0	9.69	8.7	234	3.52	0	0	0
0	49	62	1.68	21.9671	1	0	0	1.38	4	0	0	1	0	1	1	3	0	1	1	20	0	1	10.61	10.3	204	1.38	0	0	0
0	89	50	1.52	21.6413	0	0	0	0.5	8	1	0	1	1	0	0	3	0	2	2	30	0	0	7.85	4.4	198	3.09	1	0	0
0	34	62	1.61	23.9188	1	0	0	1.02	3	0	0	1	0	0	0	1	0	2	2	20	0	0	7.85	8.6	327	1.59	0	0	0
1	59	78	1.71	26.6749	0	0	1	1.5	3	0	0	1	0	0	0	2	0	2	2	30	0	0	10.38	7.2	172	0.91	0	0	0
1	16	69	1.68	24.4473	1	0	0	3.27	6	0	0	1	0	0	1	3	0	3	2	20	0	0	7.62	8.7	249	0.43	1	0	0
0	47	54	1.52	23.3726	0	0	0	0.7	3	0	0	1	0	0	0	2	0	1	1	20	0	0	8.77	6.4	212	1.16	0	0	0
0	47	50	1.56	20.5457	0	1	0	0.77	3	0	1	1	0	0	0	1	0	2	2	15	0	1	12.91	9.4	200	1.72	1	0	0
1	59	64	1.68	22.6757	0	0	0	1.25	2	0	0	1	1	0	0	2	0	2	2	100	0	0	6.93	9.1	209	1.38	0	0	0
0	82	63	1.6	24.6094	1	1	0	0.9	6	1	1	1	1	0	0	2	0	2	2	50	1	0	8.54	7.2	339	4.29	1	0	0
0	58	64	1.65	23.5078	0	0	0	0.52	2	0	0	1	1	0	1	1	0	2	1	20	0	0	12.68	8.3	262	1.77	1	1	0
1	33	72	1.71	24.623	1	1	1	0.75	4	0	0	1	0	0	0	1	0	2	1	15	0	0	11.07	7.6	190	1.55	0	0	0
1	59	53	1.56	21.7784	0	0	1	1	4	0	0	1	0	1	1	3	0	1	1	15	0	0	6.24	9.8	156	2.05	0	0	0
1	42	52	1.63	19.5717	1	1	1	0.67	5	0	0	1	0	1	1	3	1	2	2	30	0	0	11.76	8.9	352	0.55	0	0	0
0	49	73	1.71	24.9649	0	0	0	0.83	8	1	1	1	0	0	0	2	0	2	2	25	0	0	12.68	7.7	176	1.07	0	0	0
1	56	75	1.78	23.6713	1	1	0	1.78	8	0	0	1	0	0	0	2	0	3	2	35	0	0	12.22	13.8	417	2.13	1	0	0
1	52	63	1.68	22.3214	0	1	1	1.67	3	0	1	1	0	0	0	1	0	1	1	100	0	0	12.91	7.7	232	1.59	0	0	0
0	49	63	1.65	23.1405	1	1	0	2.25	3	0	0	1	0	0	0	2	0	1	1	20	0	0	12.91	8.1	334	1.32	1	1	0
0	53	76	1.7	26.2976	1	0	0	1.07	4	0	0	1	0	1	1	2	0	3	3	200	0	0	12.68	9.7	244	1.93	0	0	0
1	45	57	1.53	24.3496	0	0	1	1	2	0	1	1	0	0	1	2	0	2	2	20	0	1	12.91	6.3	171	4.72	0	0	0
0	60	74	1.78	23.3556	0	1	0	1	4	0	0	1	1	0	0	3	0	1	1	30	0	0	12.22	6.6	149	6.46	0	0	0
1	58	74	1.78	23.3556	1	0	0	2.92	4	0	0	1	0	1	1	2	0	3	4	30	0	1	8.31	10.7	257	2.05	0	0	0
0	76	51	1.52	22.0741	0	1	0	1.85	4	0	0	1	1	0	1	1	0	2	3	30	1	0	9	7.4	273	2.13	1	1	0
0	69	63	1.68	22.3214	1	0	0	1.1	2	0	0	1	0	0	0	3	0	2	1	15	0	0	9.92	6	317	1.25	0	0	0
0	40	52	1.61	20.061	0	0	0	1.33	7	0	0	1	0	0	0	2	0	1	1	80	0	0	9.23	6.6	228	1.07	0	0	0
1	44	75	1.78	23.6713	0	1	1	0.83	1	0	0	1	0	0	1	2	0	2	2	60	0	1	11.07	10	170	14.65	0	0	0
0	60	56	1.55	23.3091	0	0	0	0.75	3	0	0	1	0	0	0	1	0	2	2	100	0	0	10.84	8.6	168	0.36	1	0	0
1	53	66	1.7	22.8374	1	1	0	2.33	7	0	1	1	0	0	0	2	0	2	2	25	0	0	8.77	11	295	1.91	0	0	0
1	31	70	1.77	22.3435	1	1	1	1.48	4	0	0	1	0	0	0	2	0	3	3	15	0	1	12.68	8.2	279	1.19	1	0	0
0	60	56	1.5	24.8889	1	0	0	1	3	0	0	1	0	0	1	2	0	3	3	30	0	1	9.23	10.5	259	1.14	0	0	0
0	59	56	1.53	23.9224	1	1	0	0.93	7	0	0	1	0	0	1	3	0	2	2	35	0	1	11.53	9.1	258	2.16	0	0	0
1	46	73	1.76	23.5666	1	0	0	1.17	3	0	0	1	0	1	1	2	0	1	1	100	0	0	10.15	8.2	182	0.41	0	0	0
1	59	71	1.83	21.201	1	1	0	0.73	4	0	1	1	0	0	0	2	0	3	2	20	0	1	7.85	6.6	155	1.48	1	0	0
0	47	60	1.6	23.4375	0	0	0	1.33	8	0	0	1	0	1	1	3	0	2	4	20	0	0	10.15	6.1	255	1.5	0	0	0
1	53	67	1.74	22.1297	1	1	0	0.92	3	0	1	1	0	1	1	3	0	3	3	100	0	1	9	7.9	114	1.33	1	1	0
1	36	68	1.84	20.0851	0	0	0	0.5	6	1	0	1	0	0	0	3	0	3	2	60	1	0	7.85	7.7	113	0.72	0	0	0
0	60	55	1.61	21.2183	1	1	0	1.12	5	0	0	1	0	0	0	1	0	2	2	30	1	0	11.99	8.9	296	1.72	0	0	0
0	62	53	1.62	20.1951	1	1	0	1	3	0	0	1	0	0	0	2	0	3	2	30	0	0	11.3	6.5	166	6.98	0	0	0
0	51	52	1.63	19.5717	1	0	0	1.33	1	0	0	1	0	1	1	3	1	3	3	30	1	1	9.23	8.1	163	1.09	0	0	0
1	58	73	1.78	23.04	0	0	0	0.87	12	1	0	1	0	0	0	3	0	3	4	15	0	0	7.85	4.7	337	1.98	0	0	0
0	55	56	1.56	23.0112	0	1	0	0.9	3	0	0	1	0	1	1	3	1	2	2	35	0	0	11.76	15.3	238	0.81	1	0	0
1	42	77	1.77	24.5779	1	0	0	1.13	2	0	1	1	0	1	0	3	1	3	4	100	0	1	9.23	9.9	165	1.14	0	0	0
1	31	74	1.76	23.8895	0	0	1	0.83	3	0	0	1	0	0	1	2	1	3	2	20	0	0	10.61	6.5	195	1.29	1	1	0
1	56	73	1.68	25.8645	0	1	0	2.33	3	0	0	1	0	0	1	3	0	2	2	30	0	1	12.45	7.5	139	1.84	0	0	0
0	51	56	1.54	23.6128	0	0	0	0.87	3	0	0	1	0	0	1	3	1	2	2	50	0	0	10.15	7	219	33.5	0	0	0
1	77	66	1.78	20.8307	1	1	0	1.23	7	0	0	1	0	0	0	2	1	3	2	20	0	0	12.22	5.9	172	1	1	1	0
1	59	67	1.73	22.3863	0	0	0	3.87	7	0	1	1	0	0	1	3	1	1	1	20	0	0	9	5.6	371	5.7	0	0	0
1	39	68	1.74	22.46	1	1	1	1.08	0	0	0	1	0	0	0	2	1	2	2	20	0	1	10.15	9.2	241	5.93	1	0	0
1	54	64	1.75	20.898	0	0	0	0.83	7	0	0	1	0	0	0	2	0	2	3	30	0	0	7.62	6.7	157	5	0	0	0
0	59	57	1.57	23.1247	0	0	0	1.15	2	1	0	1	0	1	1	2	0	2	1	30	0	0	8.08	9.4	135	2	0	0	0
1	32	67	1.78	21.1463	0	1	1	0.92	3	0	0	1	0	0	0	2	1	2	3	25	1	0	11.53	7.5	216	0.91	1	0	0
0	39	57	1.55	23.7253	1	0	0	1.58	4	1	0	1	0	0	1	2	1	2	3	30	0	0	11.07	8.2	270	1.86	0	0	0
0	87	57	1.52	24.6711	1	1	0	0.38	7	0	0	1	0	0	0	2	1	2	2	20	1	1	13.14	6.7	209	4	0	0	0
1	35	64	1.77	20.4284	0	1	0	0.78	1	0	0	1	0	0	0	2	0	2	4	30	0	0	11.53	9.2	306	0.63	0	0	0
1	33	68	1.75	22.2041	1	1	1	0.73	4	0	0	1	0	0	0	2	0	2	3	20	0	0	8.54	7.8	248	0.51	1	0	0
1	52	67	1.52	22.4766	1	0	0	0.75	3	0	0	1	0	0	0	1	0	3	4	35	0	1	6.93	8	324	13.34	0	0	0
1	31	61	1.6	30.4867	1	0	0	0.83	4	0	0	1	0	0	0	2	0	2	3	100	1	0	7.39	7.7	289	1.09	1	0	0
1	50	49	1.56	24.9199	1	0	0	1.53	3	0	0	1	0	0	1	2	0	2	2	20	0	0	12.22	12.7	417	5.1	0	0	0
0	68	54	1.66	25.2363	1	1	0	0.58	7	0	0	1	0	0	0	2	0	3	2	200	1	0	10.15	10	277	0.81	0	0	0
0	49	68	1.72	24.7252	0	0	0	1.5	7	0	0	1	1	0	0	2	0	2	2	30	0	0	11.3	9.7	264	1.35	1	0	0
0	76	73	1.68	25.2363	0	1	1	2.5	7	1	0	1	0	0	0	1	0	2	2	20	0	0	12.68	10.6	296	1.27	0	0	0
0	32	54	1.75	19.5717	1	0	0	1.08	8	0	0	1	0	0	0	2	0	2	2	25	0	0	8.77	10.6	276	1.36	0	0	0
1	60	72	1.65	17.5781	0	1	0	1.58	4	1	1	1	0	0	0	2	0	2	2	15	0	1	10.84	8.5	182	1.43	0	0	0
0	56	58	1.79	17.2364	1	1	0	2.17	3	0	1	1	0	0	0	2	0	2	2	30	0	0	6.47	12.1	291	13.49	1	0	0
0	44	60	1.7	21.6049	1	1	0	0.75	2	0	0	1	0	0	0	2	0	2	2	30	0	0	11.99	9	209	1.03	0	0	0
0	76	66	1.63	24.9108	1	1	0	0.7	2	0	0	1	0	0	0	2	0	2	2	15	0	0	6.24	6	330	2	1	0	0
0	54	65	1.54	22.4996	1	0	0	1.21	4	0	0	1	0	0	0	2	0	2	1	20	0	0	13.14	11	197	0.96	0	0	0
0	46	65	1.65	17.3061	1	0	0	0.91	4	1	0	1	0	0	0	2	0	2	2	30	0	1	7.62	8.7	313	1.83	0	0	0
0	41	53	1.59	20.5714	0	1	1	0.91	6	0	0	1	0	0	0	1	0	2	2	100	1	0	9.69	12.6	139	12.24	0	0	0
1	50	72	1.77	22.719	1	0	0	0.92	2	0	0	1	0	0	0	2	0	2	2	30	0	0	9.92	4.8	279	1.14	0	0	0
0	70	57	1.75	23.8754	1	0	1	1.27	2	0	0	1	0	0	1	2	0	2	2	15	0	0	6.24	10.3	334	14.55	1	0	0
1	56	63	1.54	24.2587	0	1	0	1.3	2	0	1	1	0	0	0	1	0	2	1	100	1	1	9.46	11.5	205	15.75	0	0	0
0	48	25	1.75	17.3061	1	1	0	0.75	1	1	0	1	0	0	0	2	0	2	1	50	0	0	10.38	13.1	310	2.01	1	0	0
1	28	33	1.65	25.711	1	0	0	1.25	2	0	0	1	0	1	1	3	0	2	2	20	0	0	9.69	6.9	171	1.1	0	0	0
1	13	50	1.68	21.0667	0	1	0	0.83	1	0	0	1	0	0	0	2	0	2	1	75	0	0	6.24	10.5	177	1.06	0	0	0
0	53	63	1.57	20.5714	1	1	0	1.67	4	0	0	1	0	0	0	1	0	2	2	15	0	1	7.85	6.8	324	7.43	1	0	0
1	62	75	1.58	23.7253	1	0	1	0.92	5	0	0	1	0	1	1	2	0	2	1	15	0	0	12.45	6.9	274	3.75	0	0	0
1	51	14	1.72	23.5294	1	0	0	0.85	4	0	0	1	0	0	1	1	0	2	2	30	0	1	7.39	10.5	197	5	0	0	0
1	47	47	1.69	21.7994	1	1	0	0.63	6	1	1	1	0	0	0	2	0	2	1	25	0	0	11.76	7.1	127	1.44	1	0	0
1	54	80	1.55	22.2041	0	1	0	0.75	4	0	0	1	0	0	0	2	0	2	2	15	0	0	11.76	7.2	136	15.79	0	0	0
1	61	58	1.64	22.5827	1	0	0	0.58	3	1	0	1	0	0	0	1	0	2	2	30	0	0	9.92	4.8	313	5.71	1	0	0
1	67	29	1.65	17.7086	0	0	0	0.95	1	0	0	1	0	0	0	2	0	2	2	30	0	1	6.24	6.5	312	1.46	1	0	0
1	34	76	1.74	23.3556	1	1	0	1.33	3	0	0	1	0	0	1	2	0	2	2	25	0	0	8.54	10.3	254	5.93	0	0	0
1	50	55	1.75	22.6562	0	1	1	1.23	3	0	0	1	0	0	0	1	0	2	1	15	0	0	11.3	10.3	139	1.03	1	0	0
0	51	55	1.68	20.898	0	1	1	1.07	5	0	0	1	0	0	0	2	1	2	2	30	0	0	8.31	12.2	257	6.73	0	0	0
1	39	60	1.63	26.0584	0	0	0	0.38	7	0	0	1	0	0	0	2	1	2	2	50	0	0	6.7	8.8	298	5.69	0	0	0
0	54	57	1.66	11.6778	1	1	1	1.75	2	0	0	1	0	0	0	2	1	2	2	50	0	1	9	13.1	305	4.06	0	1	0
1	43	75	1.62	24.0569	0	0	1	1.62	3	0	1	1	0	0	1	1	0	2	1	50	0	0	10.15	10.5	352	1.1	1	0	0
1	37	64	1.71	12.9547	0	1	0	1.17	6	1	0	1	0	0	0	2	0	2	2	20	0	0	8.77	9.2	306	5.09	1	0	0
1	29	62	1.73	9.46939	0	0	1	0.83	2	0	0	1	0	0	0	2	0	2	2	10	0	1	9.92	9.2	340	13.76	1	0	0
0	34	50	1.69	18.9069	0	1	0	0.75	1	0	0	1	0	0	0	2	0	2	2	100	1	0	9.23	12.6	139	1.27	0	0	0
1	51	64	1.74	26.4463	0	1	0	1.42	3	0	1	1	0	0	0	1	0	2	2	30	0	1	7.85	6.7	211	14.42	0	1	0
1	24	67	1.7	21.6713	0	1	1	0.58	3	0	0	1	0	0	0	2	0	2	2	20	0	0	12.22	15.8	270	0.95	0	0	0
0	25	64	1.53	20.1348	1	1	1	1.55	4	0	0	1	0	0	0	1	1	2	2	50	0	0	11.07	12.1	282	14.34	1	0	0
0	62	59	1.58	17.2364	1	1	1	1.17	6	0	0	1	0	0	0	2	0	1	2	10	0	0	6.7	9.3	338	12.07	1	0	0
1	56	65	1.78	17.9151	1	1	1	1	3	0	0	1	0	0	0	2	0	2	2	100	1	1	9.23	12.4	172	12.07	0	1	0
0	51	51	1.61	18.3768	1	0	0	1.036	4	0	0	1	0	0	0	1	0	2	2	50	0	0	9.23	8.5	278	8.39	1	0	0
0	58	60	1.65	24.7721	0	0	1	1.75	4	0	0	2	0	0	0	2	0	2	2	5	0	0	11.53	6.3	257	0.91	1	0	0
0	58	54	1.59	24.2123	1	1	0	1	3	1	1	2	0	0	1	2	0	2	2	200	1	0	8.31	6.8	274	14.04	0	0	0
0	55	66	1.68	21.2585	0	0	1	1.37	4	0	0	2	0	0	0	2	0	2	2	20	0	1	8.77	7.9	264	10.4	0	0	0
1	67	69	1.75	21.4844	0	1	0	0.48	3	0	1	2	0	0	0	2	1	2	3	20	0	0	8.77	13.8	326	1.03	1	0	0
0	46	62	1.74	10.1224	0	0	0	0.86	7	0	1	2	0	1	0	2	1	1	2	100	0	0	6.93	4.3	166	0.55	0	0	0
0	59	54	1.75	21.2279	0	1	0	1.58	6	0	0	2	0	0	0	1	0	2	3	15	0	0	9.69	6.6	232	0.63	1	0	0
0	62	54	1.83	22.0386	1	0	0	0.75	6	0	0	2	0	0	0	2	1	1	2	100	1	0	6.93	6.2	293	9.02	1	1	0
1	25	25	1.77	7.97983	0	0	1	0.57	4	0	0	2	0	1	1	3	1	2	3	20	0	1	9.92	9.6	326	12.31	0	0	0
1	44	44	1.66	15.9675	1	0	0	0.75	4	0	0	2	0	0	1	3	0	2	2	30	0	0	10.15	11.2	314	5.63	0	0	0
1	55	55	1.75	17.9592	1	1	0	1	3	0	0	2	0	0	1	3	1	3	2	50	0	1	12.68	11.4	262	8.59204	1	0	0
1	63	63	1.78	19.8839	0	0	0	0.96	2	0	0	2	0	0	0	2	0	2	1	15	1	0	7.16	12.1	279	10.8456	1	0	0
1	54	20	1.69	7.00256	0	1	0	1.03	8	0	0	2	0	0	0	2	0	2	2	0	0	0	10.15	11.8	326	4.53835	0	0	0
0	53	65	1.56	26.7094	0	0	0	1.55	3	0	0	2	0	0	0	2	0	2	3	50	0	1	11.3	9.6	197	1.14	1	0	0
1	60	74	1.73	24.7252	0	0	0	1.83	1	0	0	2	0	0	0	2	0	2	1	25	0	0	8.77	10.4	266	2	1	0	0
0	54	59	1.73	19.7133	1	1	1	0.33	2	1	0	2	0	0	0	2	0	2	2	20	1	0	12.22	6	264	7.65	0	0	0
1	16	62	1.75	20.2449	0	0	0	1.05	3	0	0	2	0	1	1	2	0	3	2	15	1	1	6.7	5.8	151	1.82	0	0	0
0	63	61	1.6	23.8281	1	1	0	1	3	0	0	2	0	0	0	3	0	1	1	20	0	0	11.07	8.4	172	5.89	0	0	0
1	32	63	1.69	22.0581	1	1	0	4.83	4	0	1	2	0	0	1	2	0	2	2	20	0	0	7.85	12.2	494	14.53	0	0	0
1	54	54	1.52	23.3726	0	1	0	0.6	4	0	0	2	0	1	0	3	0	2	2	15	0	1	7.62	8.8	228	15.05	1	0	0
0	59	60	1.59	23.7332	1	0	0	0.5	2	0	0	2	0	1	1	3	0	3	3	30	0	0	11.3	13.7	145	0.26	1	0	0
1	53	53	1.62	20.1951	1	0	1	3.42	8	1	0	2	0	1	0	2	0	1	1	20	0	1	11.53	10.7	323	0.41	0	0	0
0	56	54	1.52	23.3726	1	1	0	1.82	6	1	0	2	0	0	0	2	0	3	4	20	0	0	6.7	11.4	297	3.33	1	0	0
0	56	60	1.6	23.4375	1	1	0	0.92	5	0	1	2	0	0	0	2	0	2	1	20	0	0	11.76	8.2	273	1.3	0	0	0
1	60	67	1.76	21.6296	1	0	1	1.33	2	0	0	2	0	0	1	3	0	2	2	30	0	1	8.54	10.5	232	1.17	1	0	0
0	62	56	1.51	24.5603	0	1	0	1	3	0	0	2	0	1	1	3	1	3	2	15	1	1	8.08	11.9	177	0.84	1	0	0
0	61	54	1.58	21.6311	1	1	0	2.33	4	0	0	2	0	0	1	3	0	3	4	30	0	1	9.69	11.1	270	1.26	0	0	0
1	37	75	1.78	23.6713	0	1	0	1.67	1	0	0	2	0	1	0	2	0	3	2	20	0	0	7.85	7.4	257	1.27	1	0	0
0	62	55	1.56	22.6003	1	0	0	1.58	4	0	0	2	0	0	0	1	0	2	2	20	0	0	13.14	4.6	169	7.05	1	1	0
1	77	78	1.8	24.0741	1	1	0	1.23	4	0	0	2	0	0	0	2	1	2	2	20	0	1	9.69	5.9	172	1	0	0	0
0	44	57	1.67	20.4382	0	0	0	1.3	5	0	0	2	0	0	1	2	1	2	2	35	0	0	8.31	7.6	284	1.22	0	0	0
1	56	56	1.75	22.719	1	1	1	1.08	2	0	0	2	0	0	0	2	0	2	2	30	0	0	12.45	8.8	287	0.58	0	0	0
0	89	33	1.68	20.5457	0	1	1	1.86	7	0	0	2	0	0	0	2	0	2	2	20	0	1	8.54	9	231	10.22	0	0	0
1	54	59	1.69	23.4075	0	1	1	0.72	5	0	0	2	0	0	0	2	0	2	2	50	0	1	9.46	4.8	364	6.35	1	0	0
0	65	51	1.6	23.5666	1	1	0	0.83	3	0	1	2	0	1	1	2	0	2	3	20	0	1	7.16	8	145	1.63	0	0	0
1	57	61	1.75	22.9421	0	0	0	1.17	8	0	0	2	0	0	0	2	0	2	2	20	0	0	9.46	10.9	167	4.4	0	0	0
1	42	67	1.76	24.6097	0	0	1	1.3	2	0	0	2	0	0	1	3	0	2	3	30	0	0	11.99	10.6	290	1.79	0	0	0
0	53	67	1.78	20.202	0	1	0	0.92	2	0	0	2	0	0	1	1	0	2	2	15	0	1	7.16	14.1	288	1.11	0	0	0
0	65	55	1.63	23.6203	1	1	0	0.83	3	1	1	2	0	0	0	2	0	2	2	30	0	1	7.85	9.4	337	4.99	0	0	0
1	60	49	1.71	13.7143	0	0	0	0.92	2	0	0	2	0	1	0	1	0	2	4	25	0	0	9.92	11.9	346	1.98	1	0	0
1	46	66	1.71	21.3039	0	1	0	1.25	2	0	0	2	0	0	1	2	0	2	2	15	0	0	6.7	9.9	119	12.31	0	0	0
0	49	43	1.67	5.60808	1	0	0	0.93	9	0	0	2	0	0	0	1	0	2	1	20	0	0	10.61	7.7	312	1.59	1	0	0
1	57	64	1.77	23.04	0	1	0	1.33	8	0	1	2	0	0	1	2	0	2	2	35	0	1	10.61	11.1	254	3.68	0	0	0
1	63	53	1.68	25.8065	0	0	1	1	3	0	1	2	0	0	0	2	0	2	2	20	0	0	7.16	5.7	321	0.94	0	0	0
0	65	45	1.77	23.0112	1	0	1	0.83	2	0	0	2	0	0	0	2	0	2	2	20	0	0	8.08	10.3	171	2.65	0	0	0
0	44	60	1.58	25.5593	0	0	0	1.42	5	1	0	2	0	0	0	2	0	2	2	15	0	1	12.68	11	255	15.22	0	0	0
0	57	48	1.53	21.6296	1	0	1	0.8	2	0	0	2	0	0	0	2	1	2	2	50	0	0	7.39	7.8	298	14.87	1	0	0
0	63	66	1.78	21.6311	1	0	1	1.33	2	1	0	2	0	0	0	1	0	2	2	30	0	0	10.84	11.2	172	14.42	0	0	0
0	64	56	1.65	18.3655	0	1	0	0.5	7	0	1	2	0	0	0	2	0	2	2	100	1	0	11.53	7.8	311	0.71	1	0	0
0	37	56	1.7	20.5499	0	0	0	0.75	3	1	0	2	0	0	0	2	0	2	4	50	0	0	7.39	6.9	344	2.35	0	0	0
0	56	55	1.68	22.9421	0	0	0	1	3	0	0	2	0	1	0	2	0	1	2	20	0	0	9.23	9.7	298	14.99	1	0	0
0	41	68	1.7	23.5883	1	0	0	0.66	1	1	0	2	0	0	0	2	0	2	4	150	1	0	9	8.2	327	13.89	0	0	0
1	41	47	1.64	26.7094	0	1	0	1.05	5	0	0	2	0	0	0	2	0	2	2	100	1	0	8.08	11.2	322	12.35	1	0	0
1	42	76	1.52	16.598	0	0	0	0.95	4	0	0	2	0	0	0	2	0	2	2	15	0	0	6.7	8.9	268	8.51	0	0	0
0	64	69	1.56	24.5603	0	1	0	0.53	3	0	0	2	0	0	0	3	0	2	3	30	0	0	6.47	17.3	218	1.1	1	0	0
0	49	65	1.73	21.201	1	1	0	0.92	3	0	1	2	0	0	0	2	0	1	2	50	0	1	11.99	4	163	18.75	1	0	0
1	31	57	1.68	19.313	1	0	0	0.92	2	1	0	2	0	0	0	2	1	2	3	50	0	0	10.38	6.2	137	2.12	0	0	0
0	58	68	1.73	12.3385	1	1	0	2.25	4	0	0	2	0	0	0	1	0	2	2	200	1	0	9.69	13.9	167	1.55	0	0	0
0	60	51	1.5	21.3578	0	0	0	1	2	1	0	2	0	0	0	2	1	2	2	20	0	0	9.46	7	306	14.65	0	0	0
0	47	47	1.78	21.9289	0	1	1	0.41	2	1	0	2	0	0	0	2	1	2	2	25	0	0	9.46	9.8	218	14.96	0	0	0
1	64	62	1.58	22.4766	1	1	0	0.45	4	0	0	2	0	0	0	2	0	1	1	15	0	0	13.14	11.2	275	1.35	0	0	0
1	51	54	1.59	17.3589	1	1	0	1.03	3	0	0	2	0	0	0	2	0	2	2	50	0	0	6.93	6	310	13	0	0	0
1	78	49	1.78	22.1003	0	1	0	0.92	5	0	0	2	0	0	0	3	0	2	2	20	0	1	10.84	9.7	157	12.7	0	0	0
0	68	68	1.65	4.2449	1	0	0	1.75	2	0	0	2	0	0	0	2	0	2	3	15	0	0	7.39	11.4	204	1.64	1	0	0
0	43	68	1.66	23.8087	1	1	0	0.95	3	0	0	2	0	0	0	2	1	2	2	16	0	0	6.7	12.9	202	1.07	0	0	0
0	64	53	1.75	11.102	0	1	0	1.58	2	0	0	2	0	0	0	2	0	2	2	20	0	0	6.47	14	122	1.68	1	0	0
0	55	16	1.7	24.0741	1	1	0	2	1	0	0	2	0	0	1	2	0	2	3	25	0	0	12.91	5	302	4.54	0	0	0
1	36	63	1.79	22.8625	0	1	1	1	5	0	0	2	0	0	0	2	0	2	3	20	0	1	12.91	7.7	171	1.07	0	0	0
1	32	39	1.66	22.0317	1	1	0	0.67	2	0	0	2	0	0	0	2	0	3	3	30	0	0	11.99	8.5	365	2.64	1	0	0
1	56	57	1.66	21.6413	1	0	0	0.4	4	0	0	2	1	0	0	2	0	2	2	35	0	1	7.62	4.6	290	11.37	0	0	0
1	63	70	1.6	19.8413	0	0	0	1.28	3	0	0	2	0	0	0	2	0	2	3	20	0	0	6.7	12.7	284	1.9	0	0	0
0	50	69	1.68	24.4193	0	1	1	0.83	6	0	0	2	0	0	0	2	0	2	2	100	1	0	10.38	6.1	259	6.15	0	0	0
1	32	75	1.77	21.2031	0	1	0	1.33	5	0	0	2	0	0	0	2	0	1	1	50	0	0	8.31	9.5	187	5.94	0	0	0
1	54	63	1.74	20.5761	1	1	0	0.52	4	0	0	2	0	0	0	2	0	2	2	20	0	0	6.24	11.2	324	1.15	1	0	0
1	35	50	1.68	23.8754	0	0	0	0.92	3	0	1	2	0	0	0	2	0	2	2	15	0	1	10.15	11.4	158	0.84	0	0	0
1	69	23	1.65	25.2174	0	1	0	1.33	4	0	0	2	0	0	0	2	0	2	2	15	0	0	9.23	7.7	261	1.26	0	0	0
0	51	55	1.6	26.4855	0	0	0	0.5	2	0	0	2	0	0	0	2	0	2	2	30	0	1	6.7	10.1	330	7.15	1	0	0
1	15	34	1.72	22.3863	0	1	0	3.42	8	0	0	2	0	0	0	2	0	1	1	20	0	0	13.14	9.1	131	7.03	0	0	0
1	51	54	1.65	24.6711	0	1	0	1.58	3	0	1	2	0	0	0	2	0	2	2	20	0	0	11.76	6.4	169	1.14	1	0	0
1	30	60	1.52	23.3726	1	0	1	0.71	6	0	0	2	0	0	0	2	0	2	3	20	0	0	11.76	11.8	258	16.75	0	0	0
1	39	63	1.65	7.2455	0	1	0	1.25	4	0	1	2	1	0	0	2	0	2	1	30	0	1	7.85	11	168	1.32	1	0	0
1	15	66	1.8	16.5289	1	0	1	0.47	2	0	0	2	0	0	1	2	0	2	2	15	0	0	11.3	6.1	203	15.66	0	0	0
0	48	55	1.56	23.4375	1	0	0	1.17	5	0	0	2	0	0	0	2	0	2	2	20	0	0	8.77	13.2	174	4.48	0	0	0
0	57	58	1.63	10.8221	1	1	0	1.16	6	0	0	2	0	0	0	2	0	3	2	20	0	1	7.62	9.4	201	5.32	1	0	0
0	84	54	1.53	22.7833	0	0	0	0.67	2	1	0	2	0	0	0	3	0	2	2	60	1	0	7.85	8.2	288	0.35	0	0	0
0	25	37	1.72	24.0055	0	1	0	0.88	2	0	0	2	0	0	1	2	0	2	3	30	0	0	8.08	8.7	165	4.91	1	0	0
0	62	53	1.56	19.4674	1	0	0	0.93	7	0	0	2	0	0	0	2	0	2	2	35	0	0	9.69	12.5	258	2.59	0	0	0
1	33	76	1.76	11.8101	0	0	0	1.33	8	1	0	2	0	0	0	3	0	2	3	20	0	0	10.61	9.9	281	15.05	0	0	0
1	28	56	1.76	23.1247	1	1	1	1	3	0	0	2	0	0	0	2	0	2	3	15	0	0	9.46	10	315	7.26	0	0	0
1	59	57	1.75	22.5309	0	1	0	1.07	1	0	0	2	0	0	0	2	0	1	2	30	0	1	8.54	8.1	243	0.67	1	0	0
1	51	57	1.66	10.0237	1	1	0	1	4	0	0	2	0	0	0	2	0	2	4	30	0	0	13.14	10.6	204	13.94	0	0	0
1	59	49	1.77	7.00256	0	0	0	0.91	1	0	0	2	0	0	0	2	0	2	2	20	0	0	6.93	6.7	302	8.24	1	0	0
1	45	60	1.69	23.8895	1	1	0	0.56	3	0	0	2	0	0	1	3	0	1	1	20	0	1	6.47	7.1	306	1.52	1	0	0
0	47	13	1.77	22.6003	0	0	0	1.17	4	0	0	2	0	0	0	2	0	2	2	20	0	1	8.08	7.2	169	7.05	1	0	0
1	48	62	1.59	22.46	1	0	0	1.05	0	0	0	2	0	0	0	2	0	2	2	20	0	1	9.92	7.8	323	1.11	0	0	0
1	14	50	1.55	23.1247	0	1	0	1.17	2	0	0	2	0	0	0	3	0	1	3	30	0	1	7.85	4.5	203	14.97	0	0	0
0	22	78	1.59	22.8374	0	0	0	1.23	4	0	0	2	0	0	0	2	0	2	2	20	0	0	9.69	12.9	300	8.88	0	0	0
1	56	57	1.67	20.4382	1	0	0	1	5	0	0	2	0	0	0	2	0	2	2	35	0	0	8.08	8.3	300	12.9	0	0	0
1	58	52	1.75	16.8534	0	1	1	1.67	7	0	0	2	0	0	0	2	0	2	2	20	0	0	11.53	9.1	273	1.07	0	0	0
1	64	73	1.68	7.97983	0	0	0	0.88	4	0	0	2	0	0	0	2	0	2	3	100	1	0	12.91	8.1	304	4.84	0	0	0
0	56	60	1.62	18.3768	1	0	0	1.4	6	0	0	2	0	0	0	2	0	1	2	75	0	0	9.92	6.2	198	5.32	0	0	0
1	62	59	1.75	22.3214	1	1	0	0.5	2	0	0	2	0	0	0	2	0	2	3	30	0	0	11.76	10.1	281	2.61	0	0	0
1	65	73	1.6	6.31233	1	0	0	0.78	2	0	0	2	0	0	0	2	0	2	2	30	0	0	9.46	11.9	305	4.78	1	0	0
1	36	53	1.65	16.6933	1	1	0	0.83	3	0	0	2	0	0	0	2	0	2	2	20	0	1	8.54	12.2	228	16.17	0	0	0
0	45	63	1.79	15.0474	1	0	0	0.83	2	0	0	2	0	0	0	2	0	2	1	30	0	0	8.54	12.1	237	1.64	0	0	0
0	51	52	1.55	26.5731	1	0	0	1	4	0	0	2	0	0	0	3	0	2	2	25	0	0	12.91	7.7	216	8.48	1	0	0
0	55	57	1.63	18.4013	0	0	1	0.67	3	0	0	2	0	0	0	2	0	1	2	30	0	0	13.14	11.2	319	15.3	1	0	0
0	77	24	1.56	22.3757	1	1	0	0.51	2	0	0	2	0	0	0	2	0	2	3	15	0	0	13.14	6.5	247	5.7	0	0	0
1	53	72	1.75	20.5714	1	0	0	1.5	2	0	0	2	0	0	0	2	0	2	3	20	0	0	9	8.2	281	5.63	0	0	0
0	38	72	1.56	15.9675	0	1	0	1.42	4	0	0	2	0	0	0	2	1	1	2	30	0	0	11.99	5.8	252	6.69	0	0	0
0	55	55	1.52	27.3438	0	1	0	1	3	0	0	2	0	1	1	2	1	1	2	50	0	0	10.15	8.2	325	14.12	0	0	0
0	69	50	1.68	23.3556	0	0	0	1	2	0	0	2	0	0	0	2	0	2	3	15	0	0	9	8.9	176	7.51	1	0	0
1	55	54	1.55	18.2899	1	0	0	1.17	6	0	0	2	0	0	0	1	0	1	2	15	0	0	7.85	5.9	335	7.46	0	0	0
1	54	20	1.6	23.6713	1	1	0	1.25	8	0	0	2	0	0	0	2	0	1	2	30	0	0	8.31	7.9	258	1.93	1	0	0
1	42	77	1.69	20.8308	1	1	0	2	1	0	0	2	0	0	0	2	0	2	2	30	0	1	9.92	9.7	297	1.72	0	0	0
1	39	59	1.81	15.7943	1	1	0	0.7	2	0	0	2	0	0	0	2	0	2	2	20	0	0	10.38	7.7	250	12.04	0	0	0
0	58	66	1.8	24.4561	0	0	0	1.33	3	0	0	2	0	0	0	2	0	1	2	15	0	0	11.07	11.8	172	1.1	1	0	0
1	40	43	1.6	24.0741	1	0	1	0.65	4	0	0	2	0	0	0	3	1	1	2	20	0	0	12.68	6.8	327	9.42	0	0	0
1	55	55	1.65	20.202	1	1	1	1.75	2	0	0	3	0	0	1	3	0	2	2	50	0	1	6.47	6.9	319	7.41168	0	0	0
1	37	37	1.72	12.5068	1	0	0	0.76	4	0	0	3	0	0	1	1	0	2	3	20	0	1	7.62	8.2	289	5.5248	0	0	0
1	42	42	1.72	14.1969	0	0	1	0.83	2	1	1	3	0	0	1	3	0	2	2	15	0	0	7.85	9.6	279	15.6076	1	0	0
1	47	47	1.68	16.6525	1	1	0	2.75	5	0	0	3	0	1	1	3	0	3	2	50	0	1	6.47	11.7	298	15.6076	0	0	0
1	38	38	1.72	12.8448	0	1	1	1.83	1	0	0	3	0	0	0	2	0	1	1	50	0	1	12.22	12.1	264	9.6269	1	1	0
0	29	29	1.75	9.46939	0	0	0	0.83	2	1	0	3	0	0	0	1	0	2	1	10	0	0	11.3	11.3	339	14.4179	1	1	0
1	51	51	1.75	16.6531	1	0	0	0.86	2	0	0	3	0	1	1	3	1	2	3	20	0	0	9.69	7.7	279	12.0696	1	1	0
0	56	56	1.53	23.9224	1	1	0	1	3	0	0	3	0	0	1	1	0	2	1	50	1	0	10.61	9.2	306	16.1892	0	0	0
1	57	57	1.72	19.2672	1	1	1	0.75	3	0	0	3	0	0	1	2	0	2	2	50	0	0	6.24	8.1	324	11.3132	0	0	0
1	58	58	1.65	21.3039	0	1	0	0.63	5	0	0	3	0	1	1	3	0	2	3	20	0	1	11.07	10.8	329	15.9408	1	0	0
1	59	59	1.76	19.047	1	1	1	1	1	0	0	3	0	0	0	1	0	1	1	100	0	0	10.61	12.5	274	9.29867	1	0	0
1	69	53	1.73	17.7086	1	0	0	0.65	5	0	0	3	1	0	0	2	0	2	3	50	0	1	11.99	9.25	342	7.15	0	0	0
1	51	49	1.75	16	0	1	1	0.85	5	0	0	3	0	0	1	2	0	2	2	10	0	0	6.47	10.1	277	16.1082	1	0	0
0	58	26	1.55	10.8221	1	1	0	1.18	5	0	0	3	0	1	1	2	0	2	1	35	0	1	10.61	10.6	259	15.6318	0	0	0
1	54	61	1.72	20.6193	1	0	0	0.8	3	0	0	3	0	0	0	1	1	2	2	30	0	1	11.99	11.5	259	4.30667	1	0	0
0	53	51	1.73	17.0403	1	0	0	0.78	4	0	0	3	0	1	1	3	0	2	2	10	0	0	8.54	8.4	281	12.2302	0	0	0
0	58	63	1.75	20.5714	1	1	0	1.5	2	0	0	3	0	0	1	3	1	2	1	10	0	0	12.45	11.8	326	4.53835	1	0	0
0	47	57	1.76	18.4013	0	1	1	2.08	6	0	0	3	0	0	1	2	0	3	4	50	0	0	9	11.9	326	5.73862	0	0	0
1	33	69	1.75	22.5306	1	1	1	1.22	4	0	1	3	0	0	1	2	0	2	2	100	1	0	7.16	11	281	8.54845	1	1	0
1	31	58	1.81	17.704	1	0	1	2.5	2	1	0	3	0	1	1	3	1	2	1	50	0	0	9.92	11	266	5.71387	0	0	0
1	37	65	1.63	24.4646	1	0	0	1.98	2	1	0	3	0	0	1	3	1	2	2	20	0	1	10.84	11.5	308	15.7945	0	0	0
1	75	68	1.75	22.2041	0	0	1	0.75	2	0	0	3	0	0	0	1	1	2	2	50	0	1	8.31	8.8	274	10.9708	1	0	0
0	70	50	1.56	20.5457	0	0	0	0.75	2	0	0	3	0	0	0	1	0	1	1	50	0	0	11.99	11	301	7.51465	1	1	0
1	49	60	1.67	21.5139	1	1	1	1.036	4	0	0	3	0	0	0	2	0	2	2	15	0	1	11.99	8.2	255	1.24	0	0	0
0	64	71	1.68	25.1559	0	0	0	0.98	1	0	0	3	0	0	1	3	0	2	4	50	1	1	6.7	11.1	338	14.1219	1	1	0
0	34	72	1.72	24.3375	0	0	0	0.68	5	0	0	3	0	0	0	1	0	2	2	20	0	0	11.99	7	344	8.24182	0	0	0
0	62	76	1.77	24.2587	0	1	0	1.41	2	0	0	3	0	0	0	1	0	2	2	60	0	0	9	13	292	7.92034	1	0	0
1	73	45	1.6	17.5781	1	0	0	1.75	1	0	0	3	0	0	0	1	0	2	1	50	0	0	10.38	6.7	302	12.0441	0	0	0
1	34	76	1.74	25.1024	0	1	0	0.75	1	0	0	3	0	0	1	3	0	2	2	25	0	0	12.45	9.2	413	1.88	0	0	0
1	78	69	1.7	23.8754	0	1	0	1.08	5	1	0	3	0	0	0	2	0	3	2	20	0	0	12.45	11	218	0.35	1	0	0
1	41	68	1.75	22.2041	1	1	0	0.75	2	0	0	3	0	0	0	3	0	2	1	30	0	0	6.24	6.4	169	1.49	0	0	0
1	45	60	1.7	20.7612	0	1	0	1.83	2	0	0	3	0	0	0	2	0	2	2	20	0	0	11.07	5.7	258	1.74	0	0	0
1	50	65	1.71	22.2291	0	0	1	0.75	2	0	0	3	0	0	0	2	0	2	2	20	0	1	13.14	9	201	1.85	0	0	0
0	64	58	1.59	22.9421	0	0	0	0.92	4	0	0	3	0	0	0	1	0	1	1	20	0	0	7.62	10.3	177	12.27	1	0	0
0	56	50	1.56	20.5457	0	0	0	0.58	1	0	1	3	0	0	0	2	0	2	2	200	0	1	12.91	8.9	194	0.54	0	0	0
1	45	68	1.73	22.7204	1	0	0	4	11	1	0	3	0	1	1	3	0	3	2	15	0	0	13.14	6.8	313	2.43	1	0	0
0	67	65	1.72	21.9713	0	0	0	0.73	3	0	0	3	0	0	0	1	0	2	2	20	0	0	12.45	6.8	122	3.63	0	0	0
1	29	68	1.78	21.4619	1	1	1	0.67	4	0	1	3	0	0	1	2	0	2	2	15	0	0	6.93	9.3	179	1.58	0	0	0
0	65	54	1.56	22.1893	0	1	0	0.75	2	0	1	3	0	0	0	1	0	2	2	50	0	0	8.77	7.2	167	1.41	1	0	0
0	26	65	1.68	23.03	0	0	0	1	6	0	0	3	0	0	1	1	0	2	1	100	1	0	10.84	7	173	2.35	0	0	0
0	50	62	1.61	23.9188	1	1	0	0.83	2	1	1	3	0	1	1	3	0	2	1	30	0	1	9	8.6	114	0.58	1	0	0
0	45	69	1.7	23.8754	1	0	0	0.75	3	0	1	3	0	0	0	2	0	3	2	15	0	0	10.84	9.8	136	0.78	1	0	0
0	15	59	1.59	23.3377	0	1	0	0.78	2	1	0	3	0	0	0	2	0	2	2	200	0	0	7.16	6	206	6.15	0	0	0
1	56	56	1.74	18.4965	1	1	0	1.33	6	0	0	3	0	0	0	2	0	3	2	20	0	0	13.14	10.4	204	5.62	1	0	0
1	60	75	1.7	25.9516	0	0	0	0.0135	0.05	0	1	3	0	0	1	3	0	3	2	25	0	1	8.77	8.3	205	5.23	0	0	0
1	51	72	1.73	24.0569	1	1	0	0.92	2	0	1	3	0	0	0	1	0	1	1	100	0	0	6.47	7.2	212	1.24	1	0	0
1	51	74	1.78	23.3556	1	1	1	2	3	0	0	3	0	0	1	2	1	2	2	15	0	0	7.16	15.9	390	2.05	1	0	0
1	31	57	1.68	17.7897	1	0	0	1.35	3	0	0	3	0	0	1	2	0	2	2	25	0	1	6.24	9.6	141	1.51	0	0	0
1	56	59	1.56	24.8889	1	0	1	0.68	1	0	1	3	0	0	0	2	0	2	2	30	0	0	10.15	11.5	321	9.77	0	0	0
1	51	32	1.71	23.9869	0	0	1	1.91	4	0	0	3	0	0	0	2	0	2	2	100	1	0	8.08	10.1	325	8.77	1	1	0
1	39	53	1.56	15.9597	0	0	1	2.17	3	1	0	3	0	1	1	2	0	2	2	20	0	1	9.46	10.5	157	0.91	0	0	0
1	58	25	1.75	21.551	0	1	0	1	3	0	0	3	0	0	0	2	0	2	2	50	0	0	11.53	6	326	15.66	1	0	0
0	51	51	1.76	18.6453	1	0	0	0.83	2	0	0	3	0	0	0	1	0	2	2	10	0	0	12.22	9.7	253	1.25	1	0	0
1	59	58	1.63	9.14495	0	1	1	1.58	5	1	0	3	0	0	0	2	0	2	2	50	0	0	8.77	14.7	215	13.19	1	0	0
1	67	52	1.8	22.0386	0	1	1	1.85	4	1	0	3	0	0	0	2	1	3	2	100	1	0	11.3	8.9	174	1.57	0	1	0
0	45	58	1.69	7.70281	0	0	1	1.16	2	0	0	3	0	0	0	2	0	2	2	100	1	0	9.23	9.8	170	15.43	1	0	0
0	53	68	1.53	24.4473	0	0	0	1.33	4	1	0	3	0	0	0	2	0	2	2	25	0	0	7.85	7.6	342	1.23	1	0	0
0	64	37	1.61	24.8971	1	0	0	0.75	2	0	0	3	0	0	0	2	0	2	4	50	0	0	6.47	8.2	240	10.56	1	0	0
1	67	74	1.78	25.8645	0	1	0	1	2	0	0	3	0	0	0	2	1	1	2	50	0	1	11.76	10.9	179	1.24	0	0	0
1	53	68	1.75	18.2066	1	1	0	2	11	1	0	3	0	0	1	3	0	2	2	15	0	1	10.15	10.4	371	15.46	0	0	0
1	52	53	1.74	24.623	1	1	0	0.92	2	0	0	3	0	0	0	2	0	1	2	15	0	0	12.45	6.6	258	1.35	0	0	0
1	59	68	1.75	16.6531	1	0	1	1.66	4	0	0	3	0	0	0	2	0	1	1	30	0	0	6.24	7.6	218	0.92	0	0	0
1	59	54	1.65	21.048	1	0	1	3.05	3	1	0	3	0	0	1	2	0	2	2	15	0	0	8.08	12.7	151	0.26	1	0	0
0	54	50	1.79	25.5937	0	0	0	0.92	2	0	0	3	0	0	1	2	1	2	1	20	0	0	11.99	8.4	264	6.46	0	0	0
0	42	36	1.62	17.704	0	0	1	0.63	5	0	0	3	0	0	0	2	1	2	2	20	0	0	6.93	9.1	195	6.98	0	0	0
0	53	56	1.68	20.5457	1	1	1	0.53	2	1	0	3	0	0	0	3	1	1	1	20	0	0	7.85	9.4	272	0.72	1	0	0
0	59	64	1.66	22.6409	1	0	1	0.75	1	0	0	3	0	0	1	2	0	2	2	50	0	0	10.38	7.5	371	5.93	0	0	0
0	20	58	1.8	21.3859	1	1	0	0.5	2	1	0	3	0	0	0	2	0	2	2	20	0	0	9.92	7.5	197	0.88	0	0	0
0	59	71	1.63	22.2222	0	0	1	1.5	3	0	0	3	0	0	0	2	1	2	4	50	0	0	7.62	10.1	199	1.07	1	0	0
0	24	56	1.67	22.2041	1	1	0	0.5	5	0	0	3	0	0	0	1	0	2	2	35	0	0	11.3	9.5	152	5.22	1	0	0
1	55	63	1.73	23.1405	1	0	0	1.41	3	0	0	3	0	0	0	2	0	2	2	50	0	0	9.69	8.7	227	11.16	0	1	0
1	29	61	1.67	22.5466	1	1	0	0.83	4	0	0	3	1	0	0	2	1	2	2	100	1	1	10.38	9.5	306	9.31	0	0	0
0	57	64	1.73	21.83	0	0	0	0.92	3	1	1	4	0	0	0	2	0	2	3	50	1	1	9.69	7.3	262	1.14	0	0	0
1	66	41	1.75	10.6293	0	0	0	0.75	2	0	0	4	0	0	0	2	1	3	2	100	1	0	9.23	10.7	381	5.97	0	0	0
0	52	63	1.79	19.7239	1	0	1	0.42	4	0	0	4	0	0	0	2	0	2	3	50	0	0	12.68	12.1	127	12.9	0	0	0
1	65	60	1.65	19.8839	0	0	1	1	3	0	1	4	0	0	1	2	0	2	2	30	0	1	6.7	11.7	170	9.96	1	0	0
1	59	51	1.53	28.2828	1	1	1	1.08	3	0	0	4	0	0	0	2	0	2	4	50	0	0	11.76	11.3	265	5.22	0	0	0
0	49	57	1.75	4.93827	1	1	1	0.75	4	0	0	4	0	0	0	2	0	3	3	100	1	1	11.3	5.7	177	6.9	0	1	0
0	65	63	1.65	23.3726	1	0	0	1.3	5	0	0	4	0	0	0	2	0	2	2	15	0	0	13.14	11.1	265	1.22	1	0	0
0	62	58	1.65	21.6413	0	1	0	1.83	3	1	1	4	0	0	0	1	0	2	2	20	0	1	11.76	9.1	278	13.88	0	0	0
0	63	67	1.7	23.7332	0	0	0	0.67	3	0	0	4	0	0	0	2	0	2	2	50	0	0	11.3	13.6	289	1.17	0	0	0
0	20	60	1.69	22.3435	0	0	0	0.85	6	0	0	4	0	0	0	2	1	2	3	20	0	0	11.07	15.3	191	10.85	1	0	0
0	30	30	1.65	13.1094	1	0	0	1.08	4	1	0	4	0	0	0	2	0	2	2	30	0	0	6.7	8.8	302	0.98	0	0	0
1	58	48	1.61	18.5078	1	1	1	2.08	10	1	0	4	0	0	0	2	1	2	2	20	0	0	6.7	10	338	4.1	1	1	0
0	16	75	1.63	20.5151	0	1	0	1.08	1	0	1	4	0	0	0	2	1	2	2	100	1	0	9.92	6	413	5.74	0	0	0
1	44	51	1.68	25.4028	1	1	1	0.67	3	0	0	4	0	0	0	2	0	2	2	50	0	0	11.99	10.8	309	1.66	0	0	0
1	41	56	1.68	23.6713	1	1	1	0.72	7	0	0	4	0	0	0	2	0	2	4	35	0	0	10.15	9.4	171	1.3	1	0	0
1	87	70	1.66	24.3438	0	0	0	1.25	4	0	0	4	0	0	0	2	0	2	2	50	0	0	7.85	5.7	267	0.99	0	0	0
0	56	63	1.56	18.7328	0	1	1	1.16	3	0	1	4	0	0	0	2	1	2	2	20	0	0	7.16	5.6	250	9.28	0	0	0
1	56	57	1.77	6.09663	0	1	0	1.3	2	0	0	4	0	0	0	2	1	2	2	20	0	0	11.99	9.2	333	8.71	0	1	0
0	56	50	1.54	17.7086	0	1	0	1.18	5	0	0	4	1	0	0	3	0	1	4	30	0	0	10.84	6.4	271	7.39	0	0	0
0	52	50	1.65	20.8307	0	1	0	1.67	3	0	1	4	0	0	1	2	0	1	1	30	0	1	7.16	9.7	289	1.79	1	0	0
0	53	58	1.68	27.0993	1	0	0	1	1	0	0	4	0	0	0	2	0	2	2	25	0	0	6.24	8.7	267	33.5	0	0	0
0	50	65	1.66	22.2291	0	1	0	1.3	3	0	0	4	0	0	0	1	0	2	2	35	0	1	12.45	7.4	150	3.09	1	0	0
0	61	58	1.65	21.0772	0	1	1	0.7	3	1	1	4	0	0	0	2	0	2	2	35	0	1	7.62	11.6	259	0.41	0	0	0
0	31	65	1.7	21.7993	1	1	0	2	2	0	0	4	0	0	0	2	0	2	2	20	0	0	8.54	8.1	259	1.19	0	0	0
1	56	62	1.69	24.4646	1	0	0	1.16	5	0	0	4	0	0	0	2	1	2	4	150	1	1	6.93	8	258	8.15	0	0	0
1	52	43	1.75	20.5693	0	0	0	3.87	6	0	0	4	0	0	0	2	0	2	2	30	0	0	12.68	8.2	338	1.47	0	0	0
1	70	50	1.72	23.3556	1	1	1	1.22	5	1	0	4	0	0	0	2	0	2	2	20	0	0	10.38	10.3	178	5.89	1	0	0
0	19	50	1.71	23.7332	0	1	0	1.92	4	1	1	4	0	0	0	2	0	2	2	5	0	0	8.54	11	178	13.34	0	0	0
0	53	63	1.7	14.5266	0	0	0	1.1	4	1	0	4	0	0	0	2	1	1	4	20	0	0	7.62	6.9	289	0.81	0	0	0
1	41	65	1.66	22.6003	0	1	0	1.16	3	0	0	4	0	0	0	2	0	2	2	20	0	0	9.92	8.2	148	1.85	1	0	0
1	56	58	1.68	15.2353	1	0	0	0.77	2	0	0	4	0	0	0	2	0	1	1	100	1	1	7.62	6.9	259	1.72	0	0	0
0	63	36	1.66	23.5078	1	0	1	1.98	5	0	0	4	0	0	0	3	0	2	2	20	0	1	6.93	11.1	199	6.89	0	0	0
1	52	72	1.78	24.0238	0	1	0	1.15	3	0	0	4	0	0	0	2	0	2	2	200	1	0	7.62	8.8	274	12.12	0	0	0
0	59	63	1.67	14.4208	1	0	1	1.33	5	0	1	4	0	0	0	2	0	2	2	50	0	0	11.76	10.13	421	0.93	1	0	0
1	42	81	1.73	23.0681	1	0	0	1.38	2	0	0	4	0	0	0	2	0	2	2	200	1	0	9.69	9.1	336	1.58	0	0	0
0	50	63	1.65	23.4375	0	1	0	0.63	2	0	0	4	0	0	0	2	0	2	2	10	0	0	6.93	11	295	0.78	0	0	0
1	31	69	1.55	23.6128	0	0	0	0.67	2	1	0	4	0	0	0	2	1	2	3	10	0	0	10.15	12.1	194	3.8	1	0	0
0	75	56	1.56	21.4844	1	1	1	0.5	6	0	0	4	0	0	0	2	1	1	1	50	0	0	7.39	11.9	295	10.62	0	0	0
0	46	54	1.68	20.5457	0	0	1	0.88	4	0	0	4	0	0	0	2	1	2	2	30	0	0	8.77	9.3	204	2.05	1	0	0
1	53	73	1.73	19.5965	1	1	0	0.56	4	0	1	4	0	0	0	2	0	2	2	50	0	0	12.68	10.5	270	13.39	0	0	0
0	46	66	1.57	11.1547	0	0	0	1.83	8	0	0	4	0	0	0	2	0	2	2	50	0	1	13.14	9.4	260	12.45	1	0	0
0	60	56	1.55	32.4444	0	1	0	0.92	4	0	0	4	0	0	1	2	0	1	1	100	0	0	7.62	12.9	201	9.66	1	0	0
1	51	48	1.51	16.3593	1	1	1	1.67	4	0	0	4	0	0	0	2	0	2	2	100	1	0	11.07	6.5	220	9.67	0	0	0
0	55	53	1.56	24.4561	0	1	0	2.33	1	0	1	4	0	0	0	2	0	1	3	20	0	0	9.92	6.4	336	5.03	0	0	0
0	67	53	1.63	20.8307	0	0	0	0.55	2	1	0	4	0	0	1	1	1	2	2	20	0	1	6.24	8.3	172	16.04	1	0	0
1	47	50	1.73	22.1893	1	0	1	3	3	0	0	4	0	0	0	2	1	1	2	30	0	0	10.61	6.9	204	5.44	0	0	0
1	58	56	1.55	20.202	0	1	0	0.75	2	0	0	4	0	0	0	3	0	2	2	50	0	0	11.99	8.6	339	3.2	0	0	0
1	71	58	1.68	18.3145	1	0	1	1.96	3	0	0	4	0	0	0	2	0	2	2	20	0	1	9.69	7.2	113	1.48	1	0	0
1	26	56	1.66	25	0	1	0	0.75	2	0	0	4	0	0	0	1	0	1	1	30	0	0	9.23	8.1	317	1.87	0	0	0
0	48	77	1.65	22.9421	1	0	0	0.75	2	1	1	4	0	0	0	2	0	2	2	50	0	1	10.61	10.7	294	6.54	1	0	0
1	36	22	1.73	22.0581	0	1	1	1.03	3	0	0	4	0	1	0	2	0	1	2	25	0	0	7.39	8.6	169	2.7	0	0	0
0	43	60	1.72	21.5139	0	0	1	1.41	4	0	0	4	0	0	0	2	0	2	2	15	0	0	10.15	7.2	190	6.7	0	0	0
1	39	49	1.67	21.5349	1	0	1	2.08	3	0	0	4	0	0	0	2	0	2	3	33	0	1	8.77	6.3	241	2.5	0	0	0
1	62	73	1.8	23.3377	0	0	0	1.5	1	0	0	4	0	0	0	2	0	1	2	50	0	0	13.14	8.9	230	9.83	1	0	0
1	50	68	1.65	18.194	0	1	0	0.68	6	1	0	4	0	0	1	3	0	2	2	12	0	1	6.93	8.9	341	14.33	1	0	0
0	37	53	1.74	20.9566	1	0	1	0.83	5	1	1	4	0	0	0	2	0	2	3	20	0	0	12.22	11.7	310	8.12	0	0	0
1	53	62	1.65	23.6128	1	1	0	0.67	5	0	0	4	0	0	0	1	1	2	2	50	0	1	9.23	12.9	270	10.56	0	1	0
0	49	58	1.63	23.833	1	0	0	0.9	2	0	0	4	0	0	1	2	0	1	2	30	0	0	6.93	8.9	177	15.76	1	0	0
1	31	75	1.66	21.9289	0	0	1	1.3	2	0	0	4	0	0	0	2	0	2	2	20	0	0	13.14	5.7	349	15.63	0	1	0
0	43	48	1.63	28.0843	1	0	1	0.83	1	0	0	4	0	0	0	2	0	1	2	30	0	0	7.62	8.4	175	7.34	0	1	0
0	73	45	1.53	22.8931	1	0	0	1.75	1	1	0	4	0	0	0	2	0	2	2	50	0	0	10.38	10.3	199	5.69	0	0	0
0	55	59	1.75	22.2222	0	1	0	1.33	1	0	1	4	0	1	1	2	0	1	2	50	0	0	7.62	7.7	182	12.63	0	0	0
1	55	74	1.72	24.841	0	0	0	0.33	1	1	0	4	0	0	0	1	0	2	3	100	1	0	11.53	9.3	308	1.64	1	0	0
1	37	67	1.81	21.3039	1	1	0	0.52	4	0	0	4	0	0	0	2	0	1	2	100	1	0	8.31	9.2	219	1.39	0	0	0
1	52	56	1.55	21.6296	1	0	0	1.25	4	0	0	4	0	0	1	2	1	2	2	200	1	1	8.77	6.1	365	0.73	0	0	0
1	56	48	1.68	25.0657	0	1	0	1.33	1	0	1	4	0	0	0	2	0	1	2	20	0	0	6.7	6.2	339	1.87	1	0	0
0	50	54	1.75	21.5019	0	0	1	0.98	2	0	0	4	0	0	0	2	0	2	2	100	1	0	7.16	11.5	289	1.38	0	0	0
1	55	50	1.63	20.8117	0	1	0	0.92	2	0	0	4	0	0	1	2	0	1	1	100	1	0	7.62	7	274	1.25	0	0	0
1	45	60	1.52	21.2228	0	0	0	1.75	2	0	0	4	0	0	0	3	0	1	2	20	0	1	11.3	10.9	163	8.86	1	0	0
0	48	24	1.66	20.7612	0	1	0	2	2	1	0	4	0	0	0	2	0	2	2	200	1	0	10.15	11.3	303	10.92	0	0	0
1	44	53	1.56	25.0657	1	0	1	1.33	6	0	0	4	0	0	0	2	0	2	2	15	0	0	8.08	11	343	1.24	0	0	0
0	48	52	1.77	23.9188	0	0	0	1.83	5	0	0	4	0	0	0	2	1	2	2	20	0	0	9	8.1	334	0.54	1	0	0
0	86	77	1.78	22.8928	0	0	0	0.5	5	0	1	4	0	0	0	2	0	2	2	15	0	0	6.93	8.6	279	4	0	0	0
1	77	15	1.58	19.1327	1	1	0	1.25	2	1	0	4	0	0	0	2	0	2	2	15	0	0	7.16	5.4	175	4.85	0	0	0
0	74	63	1.8	21.5451	0	0	0	0.75	2	0	0	4	0	0	0	2	1	2	2	20	0	0	12.45	10.8	328	2.19	1	0	0
0	44	43	1.7	19.8347	0	0	0	1	5	0	0	4	0	0	0	2	0	1	2	20	0	0	11.07	11.5	171	6.14	0	0	0
1	18	36	1.64	22.5306	0	1	1	1	2	0	0	4	0	0	0	2	0	2	2	15	0	1	12.68	9	287	0.87	0	0	0
0	57	33	1.73	9.46458	0	0	0	1.33	1	0	0	4	0	0	1	2	1	1	1	35	0	0	9.92	9.1	352	13.99	1	0	0
1	53	75	1.62	24.7252	1	0	1	0.75	2	1	0	4	0	0	0	2	0	2	2	100	1	0	8.31	6.3	275	7.35	0	0	0
1	51	37	1.61	24.6094	0	0	1	1.45	1	0	1	4	0	0	0	2	0	1	2	20	0	1	11.99	8.8	279	5.62	0	0	0
0	56	78	1.71	25.6369	0	1	0	1.08	1	0	0	4	0	0	0	2	0	2	3	200	1	0	11.76	10.4	143	6.46	1	0	0
1	51	61	1.54	24.8889	1	0	0	1.05	6	0	0	4	0	0	0	2	0	2	2	20	0	1	10.61	9.2	344	12.31	0	0	0
1	62	74	1.71	23.3234	1	0	1	0.68	1	0	0	4	0	0	0	2	0	1	1	30	0	0	11.99	7.7	232	7.06	0	0	0
1	64	31	1.78	17.6693	0	0	0	1.82	4	0	1	4	0	0	0	2	0	1	1	30	0	0	9.69	7.6	329	13.76	1	0	0
1	26	53	1.75	12.4485	1	0	0	0.45	4	1	0	4	0	0	0	2	0	2	2	100	1	0	10.61	12.7	307	1.24	0	0	0
1	34	65	1.55	13.3878	0	1	1	1.25	3	0	0	4	0	0	0	2	0	2	2	200	1	1	12.22	8.1	157	13.83	0	0	0
0	31	63	1.71	27.4756	1	0	0	0.13	2	0	0	4	0	1	0	2	0	3	4	20	0	0	11.99	12.4	310	7.56	1	0	0
1	59	74	1.78	23.0518	1	0	1	1.07	2	0	0	4	1	0	0	1	0	2	2	20	0	0	10.15	7.7	201	12.9	0	0	0
0	58	65	1.79	24.9108	0	0	0	1	1	1	0	4	0	0	0	2	0	2	2	30	0	1	9	9.1	285	4.5	0	0	0
0	37	51	1.81	19.047	0	1	0	1.5	1	0	0	4	0	0	1	2	0	3	3	20	0	0	11.99	10.8	183	2.43	0	0	0
0	49	58	1.72	21.9713	0	0	1	0.73	3	0	0	4	0	0	0	3	0	2	2	20	0	0	8.54	11.6	320	4.88	0	0	0
0	57	57	1.74	24.5243	0	0	0	0.9	2	0	0	4	0	0	0	2	0	3	2	200	1	0	6.7	9.7	322	4	1	0	0
0	56	57	1.72	23.9512	1	0	1	1.37	2	0	0	4	0	0	0	2	0	2	2	30	0	1	6.93	6.8	296	1.29	0	0	0
0	62	63	1.7	24.0344	0	1	0	1	6	0	0	4	0	0	0	2	0	2	2	30	0	1	11.53	9.2	119	4.32	1	0	0
1	40	78	1.61	23.9224	1	0	1	1.42	4	0	1	4	0	0	0	3	0	3	2	15	0	0	11.53	7.5	255	4.72	1	0	0
0	45	53	1.68	13.2231	1	0	0	1	3	0	0	4	0	0	0	2	0	2	2	35	0	0	8.77	8.6	206	13.12	0	0	0
0	62	47	1.56	11.6127	0	0	0	1.42	4	1	0	4	0	0	0	2	0	2	2	20	0	0	7.39	9.3	164	8.59	0	0	0
1	52	65	1.72	25.4694	1	0	1	1	4	0	0	4	0	0	0	2	0	2	2	20	0	1	9.23	8.6	262	3.56	0	0	0
1	41	41	1.63	22.7204	0	1	1	1.25	2	1	0	4	0	0	0	2	0	2	2	50	0	0	9.23	10.8	264	1.3	1	1	0
1	57	54	1.56	22.46	0	1	1	1.16	2	0	1	4	0	0	1	2	0	3	2	50	0	1	11.07	11.1	335	11.08	1	0	0
1	31	65	1.75	21.9671	0	0	1	0.8	2	0	0	4	0	0	0	1	0	3	3	35	0	0	12.68	8.2	331	1.22	0	0	0
0	34	20	1.77	23.4375	1	1	1	1	10	1	0	4	1	0	1	2	0	2	2	20	0	1	9.92	7.9	322	1.17	0	0	0
1	60	65	1.73	21.048	0	1	0	0.58	1	0	1	4	0	0	0	2	0	1	1	15	0	0	6.24	5.4	265	14.03	1	0	0
0	56	36	1.56	23.9995	1	1	1	1.58	3	1	0	4	0	0	0	2	0	2	2	15	0	0	9	8.3	152	14	0	0	0
0	24	63	1.75	24.4473	0	0	1	0.83	3	0	0	4	0	0	0	2	0	2	2	30	0	0	10.15	11.8	264	13.77	0	0	0
0	56	68	1.61	20.5693	0	1	0	1.42	4	0	0	4	0	0	0	2	0	2	2	30	0	0	9.92	6.4	264	6.09	0	0	0
1	36	53	1.53	24.2188	1	0	0	0.92	2	0	0	4	0	0	0	2	0	2	2	30	0	1	9.92	8.6	303	16.19	0	0	0
1	55	62	1.78	21.9671	0	1	1	0.75	5	1	1	4	0	0	0	1	0	2	2	100	1	0	11.76	7.6	135	4.41	0	0	0
1	44	69	1.59	25.3444	0	0	0	0.73	3	0	0	4	0	0	0	2	0	3	2	5	0	0	13.14	8.2	171	1.49	0	0	0
0	56	64	1.62	20.6852	1	1	0	0.47	3	0	0	4	1	0	0	2	0	2	2	20	0	0	10.61	11.1	300	13.06	1	0	0
0	49	56	1.59	17.3611	0	0	0	0.72	4	0	0	4	0	0	0	2	0	2	3	20	0	0	12.68	6.9	203	2.01	1	0	0
0	62	63	1.75	21.2228	0	0	0	0.42	8	1	0	4	1	0	1	2	0	2	3	30	0	1	9.92	11.9	321	8.51	1	0	0
1	42	69	1.75	21.7181	1	1	1	1.45	2	1	0	4	0	0	0	2	0	2	2	30	0	0	6.7	7.4	342	14.72	1	0	0
1	34	65	1.53	20.38	0	0	1	0.78	3	0	0	4	0	0	0	2	0	2	2	20	0	1	11.99	11.5	205	0.72	0	0	0
1	59	78	1.56	23.8751	0	1	0	2	3	0	1	4	0	0	0	2	0	3	2	30	0	1	7.62	5.7	292	9.63	1	0	0
0	61	56	1.65	17.0068	1	1	0	1.5	6	0	0	4	0	0	0	2	0	2	2	20	0	0	11.07	6	195	1.59	0	0	0
0	47	59	1.63	23.8751	0	1	0	0.92	3	1	0	4	0	0	0	2	0	2	2	20	0	0	11.07	10.9	125	11.31	1	0	0
1	47	56	1.6	24.9649	1	1	1	0.58	3	0	0	4	0	0	0	2	0	2	2	15	0	0	13.14	10.8	234	1.58	0	0	0
1	52	62	1.68	22.6757	0	1	0	0.53	2	0	0	4	1	0	0	3	0	2	2	100	1	0	12.22	13.7	290	9.02	0	0	0
1	52	72	1.76	18.2857	0	0	0	1	6	0	0	4	1	0	0	2	0	1	2	50	0	0	7.85	7	156	1.93	1	0	0
0	60	53	1.68	21.9671	0	0	0	1.15	2	0	0	4	1	0	0	2	0	2	2	20	0	0	7.85	7.3	223	1.16	1	0	0
1	58	67	1.54	24.623	1	0	1	0.87	4	0	0	4	0	0	0	2	0	2	2	15	0	0	10.84	7.1	281	15.61	1	0	0
0	37	66	1.63	22.4323	0	0	1	1.33	4	0	0	4	0	0	1	2	0	3	3	15	0	0	7.62	11	276	16.56	0	0	0
0	31	61	1.45	23.6128	1	1	1	0.92	5	0	0	4	0	1	0	2	0	2	2	30	0	0	10.38	12.7	136	1.29	1	0	0
1	48	66	1.77	17.284	1	1	1	1.33	8	1	0	4	0	0	0	2	0	1	1	25	0	0	7.16	5	494	1.04	0	0	0
1	62	55	1.54	22.3094	0	1	1	2.42	8	0	0	4	0	0	0	2	0	2	1	35	0	1	8.77	5.7	298	10.56	1	0	0
0	59	72	1.77	24.3496	0	0	0	0.33	3	0	0	4	0	0	0	3	0	3	2	100	1	0	12.22	8.8	296	12.27	0	0	0
0	53	74	1.65	26.2976	0	0	0	1.33	4	0	0	4	0	0	0	2	0	1	1	200	1	0	7.39	9.5	56	12.81	1	0	0
1	50	58	1.56	22.8625	0	1	0	0.8	2	1	0	4	0	0	0	3	0	2	2	200	1	0	6.93	9.8	300	14.35	0	0	0
0	48	55	1.75	21.7776	1	1	0	0.85	2	0	0	4	0	0	0	2	0	2	2	20	0	0	10.15	12.9	255	2.13	0	0	0
0	58	68	1.79	25.1024	1	1	0	0.92	4	1	0	4	1	0	0	2	0	2	2	30	0	0	10.38	5.4	180	4.29	0	0	0
1	58	73	1.69	16.563	0	0	0	0.75	4	0	0	4	0	0	0	2	0	1	2	30	0	0	13.14	12.7	316	1.35	0	0	0
0	48	62	1.64	21.83	1	1	0	1.27	7	0	0	4	0	0	0	2	0	3	3	80	0	1	7.16	11.9	292	15.14	1	0	0
1	44	13	1.55	23.4221	0	1	0	1.58	1	1	0	4	0	0	0	3	0	2	1	60	0	0	11.99	7.8	279	2.35	0	0	0
1	49	69	1.5	23.1405	0	0	0	0.58	3	0	0	4	0	0	1	2	0	2	1	100	1	1	9.46	9.7	173	2.64	1	0	0
1	45	63	1.55	20.6852	1	0	0	1.02	7	0	0	4	0	0	0	2	0	1	1	25	0	0	10.38	8.2	174	7.19	0	0	0
1	51	70	1.7	25.3906	1	0	0	1.48	4	0	0	4	0	0	0	2	0	2	2	15	0	1	6.7	6.4	204	2.05	1	0	0
1	54	56	1.63	17.2635	1	1	0	0.63	3	0	0	4	0	0	1	2	0	1	1	30	0	0	8.54	7.4	275	15.01	1	0	0
0	70	52	1.72	23.3355	0	0	1	4.83	1	0	0	4	0	0	0	2	0	2	2	20	0	1	11.3	5.3	297	2.22	0	0	0
0	46	65	1.65	21.3039	1	1	0	0.6	3	1	0	4	0	0	1	2	0	2	1	100	0	1	12.91	9.1	273	8.75	0	1	0
1	69	71	1.65	21.7993	1	0	0	1.33	4	0	0	4	0	0	0	2	0	1	2	20	0	0	7.85	9.9	264	2.05	1	0	0
1	58	56	1.83	20.7612	0	1	0	2	3	0	0	4	0	0	0	2	0	2	1	100	0	0	7.85	7.5	279	1.33	1	0	0
0	60	58	1.84	20.6575	1	0	0	0.95	6	0	1	4	0	0	0	2	0	2	2	60	0	0	10.61	6.7	301	2.13	0	0	0
0	32	63	1.59	16.2982	0	0	0	1.12	5	0	0	4	0	0	0	2	0	2	2	30	0	0	7.85	6.1	267	5.71	1	0	0
1	57	58	1.68	16	1	0	0	1.75	3	0	0	4	0	0	0	2	0	2	2	30	0	0	9	7.1	268	8.47	0	0	0
1	16	75	1.7	22.6757	0	1	0	1	2	1	0	4	0	0	0	2	0	2	2	25	0	0	9.69	8	334	3.65	0	0	0
0	52	52	1.56	21.4619	1	0	1	0.75	3	1	0	4	0	0	0	3	0	2	2	35	0	1	12.68	12.5	316	0.17	1	0	0
0	57	65	1.6	22.3214	0	0	0	1	2	0	0	4	0	0	1	2	0	1	1	100	1	0	7.62	10.7	301	6.36	0	0	0
0	57	67	1.68	16.7277	1	1	0	0.87	3	0	0	4	0	0	0	2	0	2	2	30	0	0	8.77	12.4	190	15.94	1	0	0
1	33	72	1.73	23.4375	1	0	0	3.27	2	0	1	4	0	0	0	2	0	2	2	100	1	1	6.93	9.3	296	13.55	1	0	0
0	77	56	1.58	19.2653	1	1	0	0.62	3	0	0	4	0	0	0	3	0	1	1	50	0	0	6.7	8.4	284	9.51	0	0	0
1	77	76	1.78	20.8307	0	1	1	1.5	7	1	0	4	0	0	0	2	0	1	2	20	0	0	8.77	10	170	2.52	1	0	0
1	63	50	1.73	23.7387	0	1	1	0.58	7	0	0	4	0	0	0	2	0	1	2	20	0	0	8.54	6	174	11.31	0	0	0
0	60	69	1.78	24.841	1	0	0	1.66	7	1	0	4	0	0	1	2	0	2	2	30	0	0	12.45	12.6	341	14.48	1	0	0
0	58	56	1.78	21.1463	1	1	0	1	3	0	0	4	0	0	0	2	0	2	1	25	0	0	8.31	11.1	324	0.41	0	0	0
1	39	56	1.5	23.7253	1	1	0	1.66	4	0	0	4	0	0	0	3	0	1	1	30	0	1	11.3	8.8	107	8.12	1	0	0
1	40	64	1.52	23.3844	0	1	0	1	1	1	0	4	0	0	0	2	0	2	2	30	0	0	10.61	9.8	257	12.9	0	0	0
1	33	42	1.55	24.0344	0	1	1	1.28	4	0	0	4	0	0	0	2	0	1	1	20	0	0	8.54	9.36	157	0.51	1	0	0
0	82	42	1.78	22.719	1	1	0	1.17	4	0	0	4	0	1	0	2	0	1	2	15	0	0	12.68	6.4	304	2.38	0	0	0
0	56	68	1.52	8.45051	0	1	0	0.92	2	0	1	4	0	0	0	2	1	2	2	20	0	0	12.45	8.3	300	8.02	1	0	0
0	33	66	1.77	24.3375	1	1	0	0.95	4	0	0	4	0	0	1	2	0	2	2	15	0	0	11.76	10.6	340	4.49	0	0	0
0	64	60	1.76	25.8876	0	0	0	1.25	3	0	0	4	0	0	0	2	0	2	1	15	0	1	10.38	10.7	165	1.85	0	0	0
1	71	63	1.56	23.1247	1	0	0	0.67	3	1	0	4	0	0	0	3	0	3	1	15	0	0	12.22	8.1	329	2.13	1	0	0
0	34	72	1.77	24.2382	0	0	0	0.75	3	0	0	4	0	0	0	2	0	2	2	30	0	0	11.53	12.1	277	15.55	0	0	0
1	45	54	1.59	18.6197	1	1	0	1.83	10	1	0	4	0	0	0	2	0	1	2	25	0	0	12.68	10.6	330	12.12	1	0	0
0	64	62	1.65	19.7232	1	0	1	1.5	3	0	0	4	0	0	1	2	0	2	1	15	0	1	7.16	8	301	1.98	0	0	0
0	54	67	1.78	23.3377	0	1	0	1.67	7	0	0	4	0	0	0	2	0	1	2	30	0	0	11.53	8.6	282	0.65	0	0	0
0	41	56	1.52	22.0604	1	1	0	0.73	2	0	0	4	0	0	0	2	0	1	2	30	0	0	6.24	7.3	320	6.44	1	0	0
1	69	51	1.8	20.9366	1	0	0	0.67	4	0	0	4	0	0	0	2	0	2	2	15	0	0	9.23	9.7	275	7.55	1	0	0
1	33	78	1.76	21.9076	0	1	1	1.18	4	0	0	4	0	0	0	3	0	2	2	20	0	1	6.24	8.7	338	4.06	0	0	0
0	66	47	1.78	24.2382	0	0	0	1.05	5	0	0	4	0	1	0	2	0	1	1	35	0	0	11.76	7.8	257	8.6	0	0	0
1	26	57	1.63	23.9224	0	0	0	0.83	5	0	0	4	0	0	1	3	0	2	2	20	0	0	10.38	9.6	242	13.16	0	0	0
0	41	64	1.79	25.9516	1	1	0	3.08	2	0	0	4	0	0	1	2	0	1	2	200	1	0	12.45	7.2	341	6.69	1	0	0
1	61	54	1.65	4.89796	1	0	0	0.75	4	0	0	4	0	0	0	2	0	2	2	15	0	0	7.16	9.1	260	4.31	0	0	0
0	45	55	1.65	17.9592	1	1	0	0.75	4	0	0	4	0	0	0	2	0	1	1	15	0	1	8.77	6.8	219	7.15	0	0	0
0	56	58	1.53	21.7784	0	0	0	1.42	9	0	0	4	0	0	0	2	0	2	2	15	0	0	11.3	6.7	326	2	1	0	0
1	61	57	1.65	28.3039	1	1	0	1.33	2	0	0	4	0	0	1	2	0	2	2	30	0	0	11.3	12.9	162	8.86	1	0	0
1	52	85	1.52	19.5717	1	1	0	2.75	3	0	0	4	0	0	0	2	0	2	2	15	0	0	8.31	10.5	259	13.84	0	0	0
1	61	73	1.68	14.7929	1	0	1	1.45	2	0	0	4	0	0	0	2	0	3	3	30	0	1	13.14	8.8	197	2.02	0	0	0
1	44	67	1.64	23.1405	1	1	0	0.98	5	0	0	4	0	0	1	3	0	2	2	30	0	0	12.45	9.4	139	5.56	0	0	0
0	39	34	1.66	21.1553	1	1	0	0.92	5	0	0	4	0	1	0	2	0	2	1	25	0	0	12.91	7	200	1.1	0	0	0
1	49	55	1.72	19.8413	0	0	0	0.83	17	1	0	4	0	0	0	2	0	2	2	15	0	1	7.16	6.5	205	0.67	0	0	0
1	60	71	1.57	16.6525	1	1	0	1	2	0	0	4	0	0	0	2	0	3	1	20	0	0	7.85	10.5	155	14.97	0	0	0
0	43	60	1.68	22.0932	0	1	0	1.92	4	0	0	4	0	0	0	2	0	2	2	30	0	0	9.23	7	272	16.09	0	0	0
0	50	56	1.78	17.4776	1	0	0	2.41	2	0	0	4	0	0	0	3	0	3	3	25	0	0	7.39	10.2	301	1.38	0	0	0
0	58	52	1.8	21.3039	1	0	0	1.28	5	0	0	4	0	0	0	2	1	2	2	100	1	0	9.23	10	304	1.51	1	0	0
0	58	67	1.6	16.6531	1	1	1	3.3	4	0	0	4	0	0	0	2	0	2	2	100	1	0	9	8.5	238	1.33	0	1	0
0	37	67	1.6	22.0741	0	1	0	0.63	3	0	0	4	0	0	0	3	0	2	3	10	0	0	8.08	10.8	232	7.56	0	0	0
1	15	74	1.72	4.95442	0	1	0	1	2	0	0	4	0	0	0	2	0	2	2	100	1	0	11.3	10.9	97	7.65	1	0	0
1	49	45	1.73	20.5693	0	0	1	0.83	4	0	0	4	0	0	0	2	1	1	2	15	0	0	11.76	7.4	311	1.24	0	0	0
0	24	50	1.59	20.8307	0	1	0	0.9	2	1	0	4	0	0	1	2	0	2	1	50	0	0	8.54	9.9	312	3.35	1	1	0
0	49	57	1.53	17.9982	1	0	1	0.33	2	0	0	4	0	0	0	2	0	1	2	50	0	1	9.46	8	450	7.41	1	0	0
1	50	62	1.56	25.9107	0	1	1	1.75	3	0	0	4	0	0	0	2	1	1	1	30	0	0	9.23	8.4	306	3.63	1	0	0
1	33	73	1.65	26.4463	1	0	0	1	2	0	0	4	0	0	1	2	0	2	2	20	0	1	12.68	8.5	279	15.49	0	0	0
0	80	65	1.57	21.3675	1	1	0	1.25	8	0	0	4	0	0	0	2	1	2	2	20	0	0	6.7	8.2	329	15.09	0	0	0
1	63	57	1.82	21.3382	1	1	0	1.08	2	0	0	4	0	0	0	2	1	2	2	20	0	0	6.47	7	332	1.88	1	0	0
1	58	52	1.65	15.2353	1	0	0	0.83	5	0	0	4	0	0	0	2	1	2	2	100	1	0	6.93	9.4	284	14.53	1	0	0
0	57	58	1.65	17.6745	1	1	1	1.12	4	0	0	4	0	0	0	2	1	2	2	100	0	0	11.07	9.2	206	6.48	0	0	0
1	58	58	1.72	17.239	0	0	0	0.88	2	0	0	4	0	0	0	3	0	2	2	30	0	0	9.23	8.2	302	1.4	0	0	0
1	73	53	1.75	11.7551	0	1	0	1.02	5	0	0	4	0	0	0	2	1	2	2	10	0	0	11.3	2.6	292	4.34	0	0	0
1	35	51	1.72	23.5304	1	1	0	1.3	4	1	0	4	0	0	0	1	1	1	1	100	1	1	11.07	13	278	7.74	0	0	0
1	53	67	1.68	17.7154	0	0	0	1	4	0	0	4	0	0	0	2	0	2	2	50	0	0	10.15	9.3	148	15.61	1	0	0
0	58	71	1.81	7.16653	1	0	0	1.82	1	0	1	4	0	0	0	2	1	1	1	35	0	0	6.7	12.5	264	1	0	0	0
0	51	55	1.65	21.1463	0	0	0	0.92	3	0	0	4	0	0	0	2	1	2	2	50	0	0	11.99	10.4	183	6.05	0	0	0
1	57	31	1.71	23.1405	0	1	0	1.75	5	0	0	4	0	0	0	1	0	2	2	30	0	0	12.22	4.6	249	11.54	1	0	0
0	69	65	1.75	19.2672	1	1	0	0.87	2	0	0	4	0	0	0	2	1	2	2	20	0	0	12.45	15.9	390	0.73	0	0	0
1	54	50	1.72	24.7768	1	1	1	1.05	3	0	0	4	0	0	0	2	0	2	2	30	0	0	12.45	9.7	114	8.19	1	0	0
0	60	66	1.63	20.5151	1	0	0	1.25	3	0	1	4	0	0	0	2	0	2	2	30	0	0	11.3	11.9	158	0.86	1	0	0
0	42	54	1.65	18.3655	1	1	0	0.77	1	0	0	4	0	0	0	2	0	2	2	30	0	0	6.47	7.4	278	10.15	0	0	0
1	54	57	1.52	30.1162	0	0	0	1	1	1	0	4	0	0	0	2	1	1	2	30	0	0	12.91	6.7	205	6.45	1	0	0
1	52	56	1.67	23.3067	0	1	1	1	6	0	0	4	0	0	0	2	1	2	2	50	0	0	12.91	11.3	212	1.32	1	1	0
1	73	71	1.78	13.7901	0	0	0	0.75	1	0	0	4	0	0	0	2	0	1	1	30	0	1	8.31	11.6	303	14.07	0	0	0
0	36	53	1.68	19.9744	0	1	0	1.41	1	0	0	4	0	0	0	1	0	2	2	10	0	0	11.99	4.7	263	5.26	1	0	0
1	52	38	1.55	17.301	0	0	0	1.12	2	0	0	4	0	0	0	2	0	2	2	150	1	0	10.84	9.8	149	4.47	1	0	0
1	40	65	1.81	23.2438	1	1	0	1.42	3	0	0	4	0	0	0	2	0	2	2	35	0	0	7.16	12.3	339	1.74	0	1	0
1	60	44	1.56	23.3556	1	0	0	0.75	2	0	0	4	0	0	0	2	0	1	1	20	0	0	9	9.7	311	5.94	0	0	0
0	66	65	1.73	23.8751	0	1	0	0.96	11	1	0	4	0	0	0	1	0	2	2	20	0	0	11.53	7.2	172	1.36	0	1	0
1	37	46	1.57	23.9188	0	0	0	0.92	4	0	0	4	0	0	0	2	0	1	2	20	0	0	12.22	10.3	344	8.88	1	0	0
0	55	63	1.65	23.7118	1	0	0	0.67	7	0	1	4	0	0	0	2	0	2	1	15	0	0	12.45	10.5	326	2.2	1	0	0
1	59	60	1.78	18.4965	0	1	0	1.34	4	0	0	4	0	0	0	1	0	2	2	20	0	1	11.99	11.1	314	2.16	0	0	0
1	54	44	1.66	23.03	0	1	1	1.17	3	1	0	4	0	0	0	2	0	1	2	35	0	0	6.93	10.8	194	8.8	0	0	0
0	56	69	1.63	22.9398	0	0	0	0.5	4	0	0	4	0	0	0	2	0	2	2	5	0	0	11.3	7	247	1.28	1	0	0
0	49	50	1.75	19.487	1	0	0	0.75	1	0	0	4	0	0	0	2	0	3	4	100	1	0	11.3	6.9	264	0.72	0	0	0
1	65	61	1.7	17.4191	1	1	0	0.75	4	0	0	4	0	0	0	2	0	2	2	20	0	0	12.22	8.1	163	0.17	1	0	0
1	53	53	1.79	22.1297	1	0	0	0.6	2	0	0	4	0	0	0	2	0	2	2	20	0	0	9.69	10.5	327	6.05	0	0	0
1	55	46	1.75	23.5078	1	1	0	0.63	2	0	0	4	0	0	0	2	1	2	2	20	0	0	8.77	12.6	267	1.79	0	0	0
0	65	56	1.75	20.5457	0	0	1	2	3	0	0	4	0	0	0	2	0	1	2	20	0	1	11.53	9.6	259	4.59	1	0	0
1	55	75	1.62	24.5779	0	1	0	0.68	4	0	0	4	0	0	0	2	1	2	3	5	0	0	11.53	11.3	130	12.23	0	0	0
0	56	61	1.78	25.6837	0	1	1	0.75	3	0	1	4	0	0	0	3	0	2	2	15	0	0	7.16	7.3	248	1.74	1	0	0
1	48	72	1.65	23.597	1	0	0	1.17	4	0	0	4	0	0	0	2	0	2	2	20	0	0	6.47	12.3	314	5.52	1	0	0
0	49	68	1.72	23.0546	1	1	1	0.83	2	0	0	4	0	0	0	2	1	2	2	15	0	0	11.3	9.8	155	7.87	0	0	0
1	47	57	1.65	30.3302	1	0	0	1.17	4	1	0	4	0	0	0	2	1	2	2	10	0	0	10.61	8.7	261	0.99	1	0	0
1	29	70	1.79	22.1297	0	0	1	1	5	0	0	4	0	0	0	2	1	1	2	50	0	0	11.07	8.9	342	13.87	0	0	0
1	42	74	1.77	22.3214	1	1	1	2.33	6	0	0	4	0	0	0	2	1	2	3	50	0	0	13.14	10.4	221	2	0	0	0
0	57	72	1.83	18.3655	1	0	0	0.83	6	0	0	4	0	0	0	1	0	1	2	50	0	0	7.16	12.4	326	9.3	1	0	0
1	65	58	1.76	21.201	0	0	1	1.37	1	0	0	4	0	0	0	2	0	2	2	20	0	0	10.61	6.2	284	6.14	0	0	0
0	63	62	1.68	13.0308	1	1	1	5.75	2	1	0	4	0	0	0	2	1	3	2	100	1	0	8.77	8.8	200	7.06	0	0	0
0	53	30	1.56	12.8448	1	0	0	2.92	1	0	0	4	0	0	0	2	0	2	2	50	0	0	9	6.8	325	5.86	1	0	0
1	41	61	1.6	22.4996	1	0	1	1.95	5	0	0	4	0	0	0	1	1	1	2	10	0	0	11.07	9.4	266	5.23	1	0	0
1	35	54	1.78	13.3878	1	1	0	1.25	2	0	1	4	0	0	0	2	1	2	2	20	0	0	10.15	8	199	13.99	0	0	0
1	61	58	1.68	20.6193	1	1	0	0.9	3	0	0	4	0	0	0	2	0	2	2	10	0	0	11.99	9	306	15.94	0	0	0
1	60	66	1.75	18.591	1	1	0	1.15	2	0	0	4	0	0	0	2	0	2	2	20	0	0	7.39	9.6	244	0.43	1	0	0
0	69	76	1.78	11.1547	0	0	0	0.5	2	0	0	4	0	0	0	2	0	2	2	30	0	0	11.53	8.8	178	1.75	0	0	0
1	38	53	1.65	13.9578	1	1	0	0.58	5	0	0	4	0	0	0	2	0	2	3	50	0	0	6.93	4.4	427	0.91	1	0	0
0	33	37	1.59	10.7755	1	0	0	1.78	3	1	0	4	0	0	0	2	1	2	2	30	0	0	8.31	6.8	145	1.82	0	0	0
0	50	56	1.75	23.3091	1	0	0	1.38	2	0	0	4	0	0	0	2	1	1	2	50	1	0	12.22	12	259	15.97	0	0	0
1	22	56	1.5	20.1951	0	0	0	0.45	2	0	0	4	0	0	0	1	0	2	2	20	0	1	12.68	9.3	233	5.85	1	0	0
1	57	15	1.75	24.4646	1	1	1	1.63	3	0	0	4	0	0	0	3	1	2	2	15	0	0	7.39	9	267	3.33	1	0	0
1	56	73	1.65	21.4536	1	0	1	1.3	7	0	0	4	0	0	0	2	0	2	2	20	0	0	12.68	9.4	310	15.07	0	0	0
1	56	57	1.57	10.3578	1	1	1	0.65	2	0	0	4	0	0	0	2	0	2	2	30	0	0	9	11.4	261	4.53	0	0	0
1	16	55	1.78	14.1969	1	1	0	0.89	5	0	0	4	0	0	0	2	0	1	2	20	0	0	7.85	9.3	285	1.5	0	0	0
0	73	43	1.61	21.6333	1	0	0	0.83	4	0	0	4	0	0	0	1	0	2	2	5	0	0	7.85	7.1	341	7.92	1	0	0
0	61	57	1.66	19.0039	1	0	0	1	2	0	0	4	0	0	0	2	0	1	3	50	0	0	12.22	9	323	1.84	1	0	0
1	44	70	1.63	22.4059	0	1	0	1.22	6	0	0	4	0	0	0	3	1	2	2	20	0	0	8.31	6.4	294	1.14	1	0	0
