# Supplementary material for: A machine learning model for predicting postoperative complication risk in young and middle-aged patients with femoral neck fractures
Source: Front Surg. 2025 Aug 26;12:1591671. doi: 10.3389/fsurg.2025.1591671 (PMC12417505; doi:10.3389/fsurg.2025.1591671)
Supplement: Supplementary file 3 [file Supplementaryfile1.xlsx]

## Sheet: Sheet1
Type of variable	Variable Name	Values	Definition&illustration
Categorical variable	Gender	0=Female；1=Male	—
	Side	0=Left；1=Right	—
	Alcoholist	0=No； 1=Yes	—
	smoking	0=No； 1=Yes	—
	CCI_score	0= 0 points； 1=≥1 points	The Charlson Comorbidity Index (CCI) score is a quantitative measure that evaluates the severity of a patient's comorbidities and predicts the risk of death following hospitalization or surgery. This index comprises a variety of comorbid conditions, each assigned a weight reflective of its influence on mortality risk. These weights are aggregated to yield the total score. An elevated CCI score si…
	removal_of_internal_fixation	0=No； 1=Yes	—
	surgical technique	1=FNS;2=Femoral Neck System with Anti-Rotation Screw;3=Femoral Neck System with Medial Support Plate;4=Cannulated Compression Screws	Femoral Neck System (FNS), a motorized cross-nailing device, has emerged as an innovative method for internally fixing femoral neck fractures.
	intertrochanteric fractures (AO/OTA 31A1.1)	0=No； 1=Yes	In previous clinical practices for treating femoral neck fractures, the FNS (Femoral Neck System) was employed for specific types of intertrochanteric fractures (AO/OTA 31-A1.1) where the posterolateral wall remained relatively intact.
	Medial Cortical Comminution	0=No； 1=Yes	Comminution of the medial cortex of the femoral neck occurs, typically associated with high-energy trauma. This condition can elevate the complexity of treatment.
	fracture_type（Garden）	0=Garden I、Garden II； 1=Garden Ⅲ Garden Ⅳ	Under the "Garden Classification," femoral neck fractures are categorized into four types based on the degree of displacement: Garden I and Garden II represent nondisplaced fractures, while Garden III and Garden IV indicate displaced fractures.
	fracture_type（pauwels）	1=pauwels Ⅰ； 2=pauwels Ⅱ； 3=pauwels Ⅲ	Pauwels type I fractures are characterized by an angle of less than 30 degrees between the fracture line and the horizontal plane, Pauwels type II fractures by an angle between 30 and 50 degrees, and Pauwels type III fractures by an angle greater than 50 degrees.
	injury_mechanism	0=Low energy； 1=High energy	—
	Reduction_quality（gofried）	1=levelⅠ； 2=level Ⅱ； 3=level Ⅲ	The relative position of the medial cortex of the fracture fragment in relation to the medial cortex of the distal femoral shaft, along with the Garden index, were combined to assess the quality of fracture reduction. Reductions were classified as follows: optimal (anatomic reduction or positive support, with a postoperative neck-shaft angle ≥135° and a lateral Garden index of 180°), satisfactory…
	Reduction_quality（garden index）	1=levelⅠ； 2=level Ⅱ； 3=level Ⅲ； 4=level Ⅳ	The angles between the femoral stem and the medial pressure trabeculae (orthostatic) and between the femoral head and neck axes (lateral) were measured. Reduction quality was graded into four levels, with grades I and II considered satisfactory, and grades III and IV deemed poor.
	reduction_methor	0=Close； 1=Open	—
	Posterior_Tilt	0=＜20°； 1=≥20°	The angle of the femoral neck relative to the femoral stem, specifically the angle of inclination between the femoral neck and the horizontal plane, is an important parameter. Generally, an angle of less than 20° is considered ideal, while values greater than this may increase the risk of surgical failure.
	early postoperative weight-bearing	0=No； 1=Yes	Patients are weight-bearing as prescribed following surgery, with progressive weight-bearing generally prescribed after 6 weeks, while full weight-bearing before 6 weeks is considered premature.
	Final_postoperative_Harrisi	0=≥70； 1=＜70	It is used to evaluate hip function during the final follow-up and encompasses four dimensions: pain, function, range of motion, and deformity. The scoring system has a maximum total of 100 points, typically with a cutoff at 70, classifying patients into two categories: normal function (score ≥ 70) and poor function (score ＜ 70).
Continuous variable	Age	——	—
	BMI	——	—
	Surgical_time	——	—
	intraoperative_blood_loss	——	—
	Hb	——	The normal reference range: (male) 120～165g/L; (female) 110~150g/L.
	WBC	——	The normal reference range: 4-11 × 10^9/L
	PLT	——	The normal reference range: 150-400 × 10^9/L
	D_dimer	——	The normal reference range: ＜0.5 mg/L FEU
	Preoperative_waiting_time	——	—
